# Supplementary material for: Convergence of oncogenic cooperation at single-cell and single-gene levels drives leukemic transformation
Source: Nat Commun. 2021 Nov 3;12:6323. doi: 10.1038/s41467-021-26582-4 (PMC8566485; doi:10.1038/s41467-021-26582-4)
Supplement: Supplementary file 3 — Supplementary Data 1 [file 41467_2021_26582_MOESM3_ESM.xlsx]

## Sheet: Data
Sample	Number of Cells	Mean Reads per Cell	Median Genes per Cell	Total Genes Detected	Median UMI Counts per Cell	Number of Cells after Filtering
WT T1	2584	65157	1721	16404	5577	2350
WT T2	3020	56983	1870	16564	6963	2844
WT T3	2583	71619	1721	16347	6480	2389
E2-KO T1	2596	65564	1924	16615	6501	2445
E2-KO T2	3114	54368	1864	16657	5898	2944
E2-KO T3	2807	63122	1216	16153	3778	2586
G12D T1	5998	76767	1666	17538	6251	5648
G12D T2	2519	64713	1678	16101	5863	2412
G12D T3	2712	61514	1570	16098	5430	2551
G12D/E2-KO T1	3262	70196	1624	16665	6210	3044
G12D/E2-KO T2	4133	52077	1389	16605	4118	3767
G12D/E2-KO T3	3003	53550	1714	16395	5037	2617
