# Supplementary material for: Convergence of oncogenic cooperation at single-cell and single-gene levels drives leukemic transformation
Source: Nat Commun. 2021 Nov 3;12:6323. doi: 10.1038/s41467-021-26582-4 (PMC8566485; doi:10.1038/s41467-021-26582-4)
Supplement: Supplementary file 4 — Supplementary Data 2 [file 41467_2021_26582_MOESM4_ESM.xlsx]

## Sheet: Data
Cell Type	Marker Genes
HSC/MPP	Msi2,Egfl7,Hoxa9,Flt3,Gcnt2,Ctla2a,Hlf
GMP;Early GN	Prtn3,Ctsg,Plac8,Elane,Mpo,Ms4a3,
ProMo	Ms4a6c,F13a1,Ccr2,Ly86,Irf8,
Late GN	Chil3,Camp,Lcn2,Ngp,S100a8,S100a9,Lyz2,Ltf
Meg	Pf4, Vwf,Itga2b,Rab27b, Sdpr, Gp1bb
Lym	Vpreb3,Vpreb1,Cd79a,Igll1, Lef1,Ebf1
MEP;EryP;Early Ery	Apoe,Gata2,Car1,Car2
Late Ery	Hbb-bt, Hba-a2, Hba-a1,Alas2,Bpgm
