# Supplementary material for: Convergence of oncogenic cooperation at single-cell and single-gene levels drives leukemic transformation
Source: Nat Commun. 2021 Nov 3;12:6323. doi: 10.1038/s41467-021-26582-4 (PMC8566485; doi:10.1038/s41467-021-26582-4)
Supplement: Supplementary file 5 — Supplementary Data 3 [file 41467_2021_26582_MOESM5_ESM.xlsx]

## Sheet: DEGs number within states
	E2-KO T1 vs WT	E2-KO T2 vs WT	E2-KO T3 vs WT	G12D T1 vs WT	G12D T2 vs WT	G12D T3 vs WT	G12D/E2-KO T1 vs WT	G12D/E2-KO T2 vs WT	G12D/E2-KO T3 vs WT
Early Ery	48	50	446	90	24	138	151	366	225
Early GN	60	38	318	78	18	101	144	160	152
EryP	19	17	151	85	11	35	66	277	94
GMP	58	62	424	78	29	143	118	133	220
Late GN	309	402	383	82	40	86	141	345	746
Late Ery	167	40	859	142	14	30	144	165	149
Lym	136	93	795	42	21	32	63	240	96
Meg	5	3	21	11	1	0	5	8	16
MEP	11	10	114	40	3	20	20	90	105
HSC/MPP	110	279	778	134	17	118	141	168	195
ProMo	41	30	373	168	25	75	312	143	251

## Sheet: DEGs number between states
Comparisons	# of DEGs
Early_Ery VS Early_GN	1511
Early_Ery VS EryP	788
Early_Ery VS GMP	1121
Early_Ery VS Late_GN	2423
Early_Ery VS Late_Ery	1521
Early_Ery VS Lym	1341
Early_Ery VS Meg	798
Early_Ery VS MEP	849
Early_Ery VS HSC|MPP	1014
Early_Ery VS ProMo	1150
Early_GN VS EryP	1101
Early_GN VS GMP	279
Early_GN VS Late_GN	1404
Early_GN VS Late_Ery	1937
Early_GN VS Lym	1315
Early_GN VS Meg	871
Early_GN VS MEP	961
Early_GN VS HSC|MPP	1070
Early_GN VS ProMo	596
EryP VS GMP	770
EryP VS Late_GN	2217
EryP VS Late_Ery	1879
EryP VS Lym	1272
EryP VS Meg	445
EryP VS MEP	144
EryP VS HSC|MPP	292
EryP VS ProMo	857
GMP VS Late_GN	1753
GMP VS Late_Ery	2068
GMP VS Lym	1127
GMP VS Meg	626
GMP VS MEP	596
GMP VS HSC|MPP	593
GMP VS ProMo	188
Late_GN VS Late_Ery	1746
Late_GN VS Lym	2700
Late_GN VS Meg	2161
Late_GN VS MEP	2181
Late_GN VS HSC|MPP	2228
Late_GN VS ProMo	1870
Late_Ery VS Lym	2310
Late_Ery VS Meg	1810
Late_Ery VS MEP	1968
Late_Ery VS HSC|MPP	2196
Late_Ery VS ProMo	2147
Lym VS Meg	847
Lym VS MEP	902
Lym VS HSC|MPP	1108
Lym VS ProMo	1072
Meg VS MEP	117
Meg VS HSC|MPP	390
Meg VS ProMo	743
MEP VS HSC|MPP	154
MEP VS ProMo	670
HSC|MPP VS ProMo	640
