# Supplementary material for: Convergence of oncogenic cooperation at single-cell and single-gene levels drives leukemic transformation
Source: Nat Commun. 2021 Nov 3;12:6323. doi: 10.1038/s41467-021-26582-4 (PMC8566485; doi:10.1038/s41467-021-26582-4)
Supplement: Supplementary file 6 — Supplementary Data 4 [file 41467_2021_26582_MOESM6_ESM.xlsx]

## Sheet: WT_Upregulated
gene	baseMean	log2FoldChange	lfcSE	stat	pvalue	padj
Gpnmb	741.162	2.75102	0.081268	33.8513	3.47571e-251	4.9011e-247
Ctss	555.751	1.09248	0.0795316	13.7364	6.14337e-43	1.84995e-39
Psap	3718.68	0.533306	0.0388377	13.7317	6.55963e-43	1.84995e-39
Lrp1	224.758	0.914577	0.0901344	10.1468	3.4235e-24	6.03434e-21
Ahnak	2253.86	0.48369	0.0487641	9.91898	3.44273e-23	5.39399e-20
Lgals3	165.954	0.867665	0.0896834	9.67475	3.86024e-22	4.94847e-19
Mpo	7794.13	0.271706	0.0286415	9.48644	2.3906e-21	2.80916e-18
Plxna1	243.208	0.821681	0.0896676	9.16364	5.01768e-20	5.05388e-17
Tcf7	242.984	0.762992	0.0898289	8.49384	1.99926e-17	1.65833e-14
Ctsb	1215.27	0.52106	0.0615028	8.47213	2.40949e-17	1.88756e-14
Fth1	5566.87	0.237194	0.032541	7.2891	3.1204e-13	2.00003e-10
Mpeg1	231.807	0.652202	0.0900169	7.24533	4.31396e-13	2.64483e-10
Vim	3417.34	0.28781	0.0421391	6.83002	8.49041e-12	4.60474e-09
Cdkn1c	48.4468	0.478502	0.0702973	6.80683	9.97759e-12	5.21089e-09
Bhlhe41	50.0405	0.458195	0.0714501	6.41281	1.42865e-10	6.94671e-08
H1f4	5038.05	0.222336	0.0357264	6.2233	4.86801e-10	2.28813e-07
Sema6d	159.42	0.555607	0.0895204	6.20648	5.41843e-10	2.38767e-07
Lyz2	1249.36	0.378802	0.0619285	6.11675	9.55002e-10	3.96073e-07
H4c4	4201.39	0.21188	0.0368542	5.74913	8.97016e-09	3.51356e-06
Pla2g7	33.8871	0.350283	0.0636128	5.50649	3.66062e-08	1.32355e-05
Anpep	143.474	0.353041	0.0655596	5.38504	7.24293e-08	2.43173e-05
Asb2	130.772	0.459342	0.0880751	5.21535	1.83471e-07	5.62419e-05
Id2	155.118	0.453711	0.0894647	5.0714	3.94903e-07	0.000116011
H1f1	2427.68	0.23081	0.0464412	4.96995	6.69704e-07	0.000184469
Il2rb	145.298	0.438992	0.0892172	4.92048	8.63304e-07	0.000225434
Cd3g	23.3324	0.268205	0.0552979	4.85017	1.23353e-06	0.000310607
Slamf7	44.0785	0.334687	0.0698523	4.79136	1.65656e-06	0.000395919
Il7r	73.3327	0.377188	0.079928	4.71911	2.36884e-06	0.000556717
Ahnak2	178.933	0.420447	0.0900421	4.66945	3.02013e-06	0.000681066
Clspn	907.585	0.328724	0.0705192	4.66148	3.13944e-06	0.000681066
Uhrf1	1531.24	0.271385	0.058211	4.66208	3.13028e-06	0.000681066
Fabp5	563.86	0.358571	0.0780883	4.59187	4.39288e-06	0.000938545
Nr4a3	57.8868	0.327884	0.0755351	4.34081	1.41957e-05	0.00266898
Cpd	684.649	0.320447	0.0746418	4.29313	1.76172e-05	0.00322624
Myof	64.9937	0.327964	0.0766902	4.27647	1.89878e-05	0.00343265
Rora	422.151	0.354512	0.0834008	4.25071	2.13095e-05	0.00380361
Edem1	1299.9	0.251506	0.0600113	4.19097	2.77766e-05	0.00477655
H2ac15	1708.26	0.240971	0.0576363	4.1809	2.90363e-05	0.00493303
Mmp14	58.3612	0.306335	0.0744606	4.11405	3.88774e-05	0.00637454
Col4a2	792.329	0.289749	0.0713481	4.06106	4.88508e-05	0.00757902
Il18r1	105.504	0.346824	0.0859944	4.03309	5.50471e-05	0.00843717
H1f5	1662.97	0.221305	0.0553458	3.99858	6.37236e-05	0.00966201

## Sheet: WT_Downregulated
gene	baseMean	log2FoldChange	lfcSE	stat	pvalue	padj
Rpl17	14265.2	-0.234862	0.0249051	-9.43028	4.09008e-21	4.43647e-18
Gem	1715.48	-0.791614	0.088178	-8.97746	2.77088e-19	2.44201e-16
1110038B12Rik	1779.72	-0.491197	0.0582994	-8.42543	3.59423e-17	2.66749e-14
Gm42047	597.89	-0.653378	0.0777639	-8.40208	4.38654e-17	3.09273e-14
Gm10800	323.532	-0.630042	0.0881562	-7.14688	8.87696e-13	5.21559e-10
Rpl41	4090.25	-0.281296	0.0410664	-6.8498	7.39547e-12	4.17134e-09
Ccl9	2194.21	-0.303645	0.0488853	-6.21138	5.25205e-10	2.38767e-07
Rnu3a	686.373	-0.466734	0.0759068	-6.14878	7.80805e-10	3.3364e-07
Snord87	794.639	-0.411444	0.0753341	-5.4616	4.71873e-08	1.66347e-05
Rsrp1	2512.41	-0.249061	0.047286	-5.26713	1.38575e-07	4.54429e-05
Bc1	516.933	-0.430816	0.0825763	-5.21719	1.81654e-07	5.62419e-05
Rab44	1608.82	-0.278752	0.0553723	-5.03414	4.80005e-07	0.000138134
Tubb1	30.4492	-0.307274	0.0614767	-4.99822	5.78634e-07	0.000163186
Leng8	975.105	-0.328916	0.0681841	-4.82394	1.40752e-06	0.000348201
Adgrl4	1670.13	-0.253711	0.0544029	-4.66356	3.10783e-06	0.000681066
Rmrp	17206.1	-0.251119	0.0568335	-4.4185	9.93886e-06	0.00200211
Pnisr	2134.44	-0.219314	0.0496898	-4.41366	1.01638e-05	0.00201859
Rnu11	132.108	-0.369468	0.08727	-4.23362	2.29958e-05	0.0040533
Ncf1	2187.32	-0.202129	0.0485334	-4.16474	3.11707e-05	0.00523259

## Sheet: G12D_E2-KO_Upregulated
gene	baseMean	log2FoldChange	lfcSE	stat	pvalue	padj
Tpsb2	1370.58	0.912282	0.0699801	13.0363	7.60532e-39	2.52116e-35
CT010467.2	14093.1	0.570056	0.0491317	11.6026	3.99642e-31	5.29925e-28
Mpo	9906.46	0.461002	0.0415823	11.0865	1.45924e-28	1.61246e-25
Cma1	807.191	0.817221	0.0836719	9.76697	1.56049e-22	1.14956e-19
Cd3g	327.802	1.08823	0.11781	9.23721	2.5301e-20	1.39788e-17
Vim	4569.12	0.414778	0.0469641	8.8318	1.03008e-18	5.2534e-16
Rps26	7030.24	0.363175	0.0421629	8.61362	7.07892e-18	3.35237e-15
Cpa3	1561.94	0.548054	0.0651089	8.4175	3.84603e-17	1.5937e-14
Hspa5	10757.1	0.339689	0.0403345	8.42179	3.70764e-17	1.5937e-14
Npm1	25282.8	0.359052	0.0432776	8.2965	1.07227e-16	4.18184e-14
Rpl8	13818.3	0.317877	0.0384934	8.25795	1.48194e-16	5.45848e-14
Rpl4	30004.8	0.331645	0.0403808	8.21295	2.15826e-16	7.53118e-14
Eef1a1	63808.7	0.369676	0.0452401	8.17143	3.04762e-16	1.01028e-13
Rplp2	14248.1	0.32723	0.040229	8.13419	4.14716e-16	1.30932e-13
Rps8	8804.22	0.313863	0.0403455	7.7794	7.28712e-15	1.94938e-12
Ywhae	5654.85	0.341792	0.0441561	7.74054	9.89961e-15	2.5244e-12
Ctsg	1568.56	0.510003	0.0663403	7.68768	1.4983e-14	3.67916e-12
Eif5a	4952.77	0.353133	0.0462506	7.63521	2.25451e-14	4.99038e-12
Rpl23	8967.87	0.310423	0.0406579	7.63501	2.25809e-14	4.99038e-12
Rps3	13067.7	0.295261	0.0389966	7.57145	3.69077e-14	7.89348e-12
Ybx1	6830.77	0.33447	0.0442294	7.56217	3.96385e-14	8.2126e-12
Pdia3	7079.5	0.314769	0.0428795	7.34078	2.12351e-13	3.9108e-11
Rps2	5536.38	0.350531	0.0478025	7.3329	2.25221e-13	4.03572e-11
Rps5	7764.3	0.304895	0.0418646	7.28287	3.26796e-13	5.55554e-11
Rpl31	2727.95	0.418081	0.0579261	7.21748	5.29598e-13	8.77809e-11
Rpl32	10750.1	0.340055	0.0473857	7.17631	7.16162e-13	1.15809e-10
Rpl7	10891.1	0.290704	0.040538	7.17115	7.43689e-13	1.17397e-10
Tpt1	14076.1	0.303551	0.0429094	7.07422	1.50294e-12	2.25337e-10
Rps12	7234.14	0.331341	0.0469366	7.05931	1.67327e-12	2.41169e-10
Pabpc1	37761.9	0.300743	0.0427987	7.02692	2.11146e-12	2.97851e-10
Fth1	4481.12	0.325235	0.0463684	7.01415	2.31347e-12	3.19547e-10
Rplp1	16447.2	0.297457	0.0424384	7.00915	2.39772e-12	3.24427e-10
Rps11	4503.93	0.337152	0.0485938	6.93818	3.97187e-12	5.2667e-10
Rplp0	8707.21	0.310975	0.0448625	6.93174	4.15697e-12	5.40407e-10
Cox6a2	541.285	0.710379	0.103564	6.85934	6.91786e-12	8.33917e-10
P4hb	10319.7	0.279966	0.0408453	6.85431	7.16579e-12	8.48379e-10
Rpl14	6819.24	0.287729	0.042268	6.80724	9.94854e-12	1.15717e-09
Arhgdib	3924.72	0.338199	0.0502221	6.73408	1.64976e-11	1.85388e-09
Gapdh	3658.6	0.350112	0.0521396	6.71488	1.88219e-11	2.07982e-09
Actb	36472.2	0.287161	0.0429717	6.68255	2.34816e-11	2.51102e-09
Rack1	15603.4	0.260651	0.039191	6.65081	2.91491e-11	3.01967e-09
Aldoa	12935.6	0.283859	0.0428758	6.6205	3.57975e-11	3.63815e-09
Rps7	4884.17	0.311036	0.0469953	6.61845	3.62975e-11	3.63815e-09
Rpl26	10548.4	0.269997	0.041035	6.57968	4.71456e-11	4.59669e-09
Mt1	720.554	0.570325	0.0878297	6.49353	8.38501e-11	7.9418e-09
Rpl36a	4117.94	0.329582	0.0507879	6.48938	8.61889e-11	8.04834e-09
Tcf7	447.735	0.669886	0.103758	6.45622	1.0735e-10	9.88512e-09
Sh3bgrl3	1812.42	0.412067	0.0641359	6.42491	1.31952e-10	1.19841e-08
Rpl35	2322.28	0.395319	0.0616045	6.41704	1.38946e-10	1.24488e-08
Rps21	2841.41	0.337081	0.0527931	6.38494	1.71467e-10	1.51577e-08
Atp5b	4071.73	0.303972	0.0477919	6.36032	2.01339e-10	1.75642e-08
Ybx3	3005.3	0.341843	0.0538185	6.35178	2.12841e-10	1.83265e-08
Pkm	10040.1	0.27007	0.0425596	6.34569	2.21436e-10	1.88221e-08
Gm15459	1990.15	0.42283	0.0669561	6.31504	2.70094e-10	2.23841e-08
Atp5a1	5345.02	0.281735	0.0447422	6.29685	3.03752e-10	2.48627e-08
Rps3a1	6452.31	0.273442	0.0435355	6.2809	3.36629e-10	2.72177e-08
Rps15	4855.72	0.287461	0.0463797	6.19798	5.71913e-10	4.51403e-08
Top2a	6776.44	0.26281	0.0428017	6.14018	8.24284e-10	6.42941e-08
Eef2	44076.8	0.259582	0.0424607	6.11345	9.74976e-10	7.34556e-08
B2m	8249.33	0.249405	0.0408506	6.1053	1.02607e-09	7.64365e-08
Ldha	5581.82	0.268655	0.0441766	6.08139	1.19144e-09	8.77692e-08
Rps9	9119.84	0.278463	0.0459624	6.0585	1.37396e-09	1.00103e-07
Rps20	7357.21	0.310536	0.051429	6.03815	1.55888e-09	1.12341e-07
Eif3h	2587.87	0.330479	0.0548768	6.0222	1.72067e-09	1.21362e-07
Rpl17	13586.4	0.24808	0.041191	6.02267	1.71564e-09	1.21362e-07
Cct2	4506.59	0.288336	0.0479803	6.00946	1.86139e-09	1.29906e-07
Hspa8	15769.5	0.254124	0.0423149	6.00554	1.90694e-09	1.31698e-07
Ssr3	4126.77	0.299631	0.0503464	5.95139	2.65876e-09	1.76276e-07
Rpl28	4540.51	0.277753	0.0467367	5.94293	2.79973e-09	1.83784e-07
Anp32a	3251.44	0.323054	0.0546386	5.91256	3.36834e-09	2.16817e-07
Ighm	505.061	0.599033	0.101563	5.89815	3.67595e-09	2.34342e-07
Gnai2	4374.59	0.275782	0.046799	5.8929	3.79471e-09	2.39609e-07
Tubb5	12903	0.230101	0.0390755	5.88861	3.89448e-09	2.43589e-07
Rpl30	2491.94	0.363637	0.0619053	5.87409	4.25171e-09	2.61008e-07
Sars	3186.79	0.298344	0.0513271	5.81261	6.15073e-09	3.74122e-07
Ftl1	2552.94	0.339924	0.0585613	5.80458	6.45262e-09	3.88917e-07
Nap1l1	7416.64	0.24976	0.0433546	5.76086	8.36855e-09	4.91004e-07
Atp5c1	1429.72	0.386216	0.0671624	5.75047	8.89933e-09	5.13756e-07
Naca	6531.68	0.274356	0.0477121	5.75025	8.9113e-09	5.13756e-07
Hnrnpa3	6594.8	0.248506	0.0434572	5.71841	1.07527e-08	6.09322e-07
Bmi1	874.5	0.460636	0.0809482	5.69051	1.26661e-08	7.11662e-07
Calm1	2333.18	0.320053	0.0565469	5.65995	1.51414e-08	8.29647e-07
Lyz2	608.487	0.52353	0.0924968	5.65998	1.51391e-08	8.29647e-07
Rps29	2982.48	0.324922	0.0576548	5.63564	1.74409e-08	9.32528e-07
Ccng1	1007.35	0.444239	0.0790254	5.62147	1.89339e-08	9.91233e-07
Spcs3	2354.03	0.31884	0.056991	5.59456	2.21185e-08	1.11943e-06
Rps4x	6141.73	0.252825	0.045331	5.5773	2.44278e-08	1.21772e-06
Hnrnpd	2871	0.30261	0.0545668	5.54568	2.92816e-08	1.44878e-06
Rpl11	3989.48	0.289877	0.052293	5.54333	2.96779e-08	1.45751e-06
Rps19	4307.67	0.265781	0.0480009	5.537	3.077e-08	1.50004e-06
Pfn1	4309.87	0.288613	0.0521491	5.53439	3.12312e-08	1.51141e-06
Igf2bp3	401.792	0.649596	0.117586	5.52441	3.30587e-08	1.58771e-06
Rpl38	1928.78	0.343115	0.0621224	5.52321	3.32869e-08	1.58771e-06
Lgals1	1986.62	0.333148	0.0605823	5.49911	3.81719e-08	1.79489e-06
Hsp90b1	17349.4	0.213976	0.0391567	5.46461	4.63914e-08	2.15087e-06
Rpl3	14710	0.236873	0.0433694	5.46176	4.71439e-08	2.17058e-06
Sfr1	1288.55	0.379288	0.069592	5.45017	5.03225e-08	2.30095e-06
Sdf2l1	1015.67	0.417174	0.0765627	5.44879	5.07132e-08	2.30293e-06
Pdia4	7043.38	0.242114	0.0444745	5.44389	5.21296e-08	2.35115e-06
Ly6e	5115.86	0.243406	0.044797	5.43353	5.52513e-08	2.47511e-06
Fcer1g	861.703	0.446265	0.0823217	5.42099	5.92689e-08	2.63727e-06
Hsp90ab1	65878.3	0.257557	0.0475256	5.41935	5.98173e-08	2.64393e-06
Rpl36	4004.07	0.261145	0.0482124	5.41656	6.07574e-08	2.66769e-06
Rps28	2536.59	0.29871	0.0551767	5.4137	6.17348e-08	2.69278e-06
Canx	13655.3	0.209681	0.0387681	5.40859	6.35233e-08	2.71716e-06
Pcbp2	4225.78	0.270013	0.049937	5.40708	6.40613e-08	2.72261e-06
Rpl21	6555.85	0.235313	0.0437162	5.38275	7.33583e-08	3.0589e-06
Scin	1802.59	0.330235	0.0614825	5.37121	7.82112e-08	3.24088e-06
Rps24	8306.54	0.237527	0.0443069	5.36095	8.27877e-08	3.38816e-06
Cdkn1a	483.14	0.539061	0.100677	5.35436	8.58619e-08	3.49242e-06
Tmsb10	1578.97	0.373086	0.0696994	5.35279	8.66084e-08	3.5013e-06
Rps13	1728.7	0.337602	0.0631705	5.3443	9.07691e-08	3.6282e-06
Eif3l	2521.34	0.295152	0.0552762	5.33959	9.31571e-08	3.69839e-06
Eif3g	1998.87	0.31629	0.0597744	5.29139	1.21389e-07	4.62535e-06
Msn	6672.56	0.231713	0.0438857	5.27991	1.29247e-07	4.89661e-06
Hnrnpc	3349.07	0.287342	0.0545905	5.26359	1.41272e-07	5.32178e-06
Pabpc4	1761.09	0.335883	0.0638682	5.259	1.44838e-07	5.4253e-06
Nsa2	1586.46	0.355413	0.0676849	5.251	1.51277e-07	5.63465e-06
Ghitm	1739.05	0.32962	0.0629831	5.23347	1.66353e-07	6.0269e-06
Rps23	16455.5	0.249405	0.0477342	5.22486	1.74284e-07	6.26143e-06
Tcp1	6714.29	0.258424	0.0494647	5.22441	1.74716e-07	6.26143e-06
Sell	1219.34	0.393438	0.0753912	5.21862	1.80264e-07	6.42555e-06
Rpl13	5421.92	0.25613	0.0490972	5.21679	1.82053e-07	6.45462e-06
Ncl	51140.7	0.255379	0.049229	5.18757	2.13058e-07	7.47392e-06
Uqcrfs1	651.209	0.472484	0.0911914	5.18123	2.20426e-07	7.63544e-06
Eno1	3844.78	0.259096	0.0500277	5.17904	2.23025e-07	7.66143e-06
Naa50	1624.17	0.340401	0.0657684	5.17575	2.26994e-07	7.75758e-06
Emb	2650.16	0.279009	0.0539726	5.16946	2.3477e-07	7.98218e-06
Rps27	4559.37	0.243574	0.0472688	5.15297	2.56396e-07	8.673e-06
Eef1b2	11741.9	0.223701	0.0434627	5.14697	2.64721e-07	8.90914e-06
Anxa2	786.479	0.427179	0.0831993	5.13441	2.83026e-07	9.42947e-06
Anp32b	12040	0.213203	0.0419541	5.08181	3.73848e-07	1.22177e-05
Fxyd5	2512.36	0.284481	0.0559816	5.08169	3.74087e-07	1.22177e-05
Sod1	1565.39	0.337702	0.0666409	5.06749	4.03086e-07	1.30364e-05
Rpl9	4659.68	0.248117	0.0490858	5.05475	4.30945e-07	1.37587e-05
Rps18	3824.35	0.261192	0.0516757	5.05444	4.31644e-07	1.37587e-05
Fos	194.011	0.669974	0.132941	5.03964	4.66413e-07	1.47253e-05
Fau	5470.24	0.234477	0.0466133	5.03026	4.89818e-07	1.53184e-05
Pdia6	3851.08	0.247085	0.0492999	5.01188	5.39004e-07	1.66991e-05
Eif4a1	4701.9	0.231391	0.0463941	4.98751	6.11636e-07	1.87738e-05
Rpl7a	6049.96	0.225924	0.045471	4.96853	6.74627e-07	2.04236e-05
Ifitm1	2214.34	0.285699	0.0575248	4.96654	6.81565e-07	2.05399e-05
Ptp4a2	2806.87	0.262496	0.0529659	4.95595	7.19784e-07	2.15935e-05
Laptm5	4454.45	0.230761	0.0466893	4.94248	7.71341e-07	2.28343e-05
Ran	1991.71	0.295209	0.0597398	4.94158	7.7492e-07	2.28343e-05
Ubb	3255.1	0.278468	0.0563474	4.94197	7.73354e-07	2.28343e-05
H1f1	2303.42	0.280259	0.0567826	4.93565	7.98846e-07	2.34352e-05
Gsn	645.034	0.446613	0.0905911	4.92999	8.22347e-07	2.3964e-05
Tagln2	2894.19	0.266005	0.0539612	4.92957	8.24103e-07	2.3964e-05
Rpn2	2577.3	0.268913	0.0545909	4.92597	8.39449e-07	2.43037e-05
Cfl1	5024.08	0.228404	0.046383	4.92431	8.46572e-07	2.43434e-05
St13	3757.76	0.239231	0.0485852	4.92395	8.48164e-07	2.43434e-05
Rpl37	7770.99	0.220554	0.0448285	4.91995	8.65646e-07	2.47381e-05
Cct6a	2089.14	0.309552	0.0630089	4.91283	8.97703e-07	2.52194e-05
Nudcd2	571.28	0.46643	0.0950035	4.9096	9.12603e-07	2.54225e-05
Gzmb	465.287	0.528804	0.10787	4.90221	9.47626e-07	2.61782e-05
Gnas	4445.14	0.246523	0.0503294	4.89819	9.67244e-07	2.64993e-05
Mef2c	1549.84	0.321983	0.0657349	4.8982	9.67167e-07	2.64993e-05
Clec5a	260.123	0.597763	0.122846	4.86595	1.13908e-06	3.09513e-05
Mdh2	1908.47	0.295957	0.0609128	4.8587	1.18161e-06	3.18458e-05
Cdc37	3498.76	0.249326	0.0513279	4.85751	1.18873e-06	3.19081e-05
Eprs	6631.88	0.205925	0.0426981	4.82281	1.4155e-06	3.76899e-05
Arpc3	1575.18	0.310886	0.0644943	4.82037	1.43289e-06	3.80002e-05
Eif4b	7602.09	0.201654	0.042012	4.79991	1.58736e-06	4.17627e-05
Tmem154	350.818	0.540651	0.112935	4.78729	1.69046e-06	4.4125e-05
Ptma	17374.4	0.20274	0.0423821	4.78362	1.72168e-06	4.45889e-05
Hdlbp	5889.27	0.214593	0.0448698	4.78258	1.7306e-06	4.46455e-05
Nucb2	449.026	0.49196	0.102928	4.77965	1.75601e-06	4.51105e-05
Prkcsh	1506.78	0.314518	0.0661126	4.75731	1.96187e-06	4.9836e-05
Hspd1	2493.91	0.261123	0.0550111	4.74673	2.06735e-06	5.2116e-05
Coro1a	3507.29	0.242014	0.0511147	4.73471	2.19364e-06	5.50903e-05
Cotl1	1520.27	0.309405	0.0654463	4.72761	2.27174e-06	5.66227e-05
Manf	1949.04	0.289511	0.0612575	4.72613	2.28839e-06	5.68242e-05
Rpl37a	1775.87	0.293056	0.0620773	4.72082	2.34891e-06	5.81092e-05
Sub1	1535.85	0.329816	0.0698812	4.71966	2.36239e-06	5.82255e-05
Eif1	1478.52	0.315593	0.0670488	4.70692	2.51489e-06	6.16556e-05
Ero1l	1735.83	0.301585	0.0640785	4.70649	2.52016e-06	6.16556e-05
Rps27l	365.342	0.531831	0.113424	4.6889	2.7468e-06	6.6708e-05
Macroh2a1	10701.8	0.204449	0.0436315	4.68582	2.78843e-06	6.72265e-05
Rpl12	12372.2	0.209557	0.0447324	4.68467	2.80415e-06	6.73606e-05
Rpl5	8719.83	0.224605	0.0479827	4.68096	2.85535e-06	6.80971e-05
Nucks1	4385.63	0.226613	0.0484784	4.67451	2.94651e-06	7.00193e-05
Rps17	9058.89	0.205327	0.0440167	4.66476	3.08978e-06	7.31615e-05
Cpd	694.016	0.408388	0.087688	4.65728	3.20407e-06	7.4955e-05
Sec61a1	2321.05	0.271689	0.0583194	4.65863	3.18314e-06	7.4955e-05
Gm11942	1041.74	0.364799	0.0784161	4.65209	3.28582e-06	7.5906e-05
Ostc	935.892	0.362815	0.0780372	4.64926	3.33125e-06	7.66882e-05
Krtcap2	773.208	0.394864	0.085625	4.61155	3.99672e-06	9.04377e-05
Il2rb	319.155	0.538012	0.116759	4.60788	4.06797e-06	9.17154e-05
Rpl34	5491.66	0.202831	0.0440935	4.60002	4.22457e-06	9.46247e-05
Rpn1	4659	0.23366	0.0508083	4.59885	4.24837e-06	9.48374e-05
Ipo7	4266.83	0.217441	0.0473385	4.59333	4.36222e-06	9.70521e-05
Os9	2729.36	0.245763	0.0537783	4.56993	4.87895e-06	0.000108185
Ola1	785.314	0.382905	0.0838538	4.56633	4.96332e-06	0.000109689
Cnbp	4595.14	0.211771	0.0464844	4.55575	5.21999e-06	0.00011422
Psmc2	538.347	0.477354	0.104992	4.5466	5.45205e-06	0.000118905
Ezr	2148.41	0.263843	0.0580933	4.54171	5.57999e-06	0.0001209
Itm2b	5733.35	0.215993	0.0476614	4.53182	5.84786e-06	0.000126291
Plek	2030.88	0.279069	0.0618404	4.51272	6.40001e-06	0.000137458
Uhrf1	1666.48	0.286899	0.0635786	4.51251	6.4064e-06	0.000137458
H1f5	1741.71	0.279399	0.062187	4.49289	7.02634e-06	0.00014931
Cox7a2l	879.068	0.37655	0.0838442	4.49106	7.08684e-06	0.000150114
Lgals3	188.237	0.609997	0.135853	4.49013	7.11812e-06	0.000150297
Rpl35a	1081.98	0.345956	0.0771271	4.48553	7.27323e-06	0.000153084
C3	331.616	0.510278	0.11413	4.47102	7.7847e-06	0.000163331
Eif3k	2012.32	0.299489	0.0670407	4.46726	7.92268e-06	0.00016518
Hmmr	619.171	0.407242	0.0913728	4.45693	8.31427e-06	0.000172261
Rpl15	1504.71	0.29774	0.0669725	4.4457	8.76074e-06	0.000180384
Eif3e	3081.38	0.231647	0.0522123	4.43664	9.13745e-06	0.000187558
Slc2a1	1023.3	0.337391	0.0760623	4.43571	9.17678e-06	0.000187784
Cst7	260.039	0.544639	0.123014	4.42745	9.53527e-06	0.00019452
Eif3f	3055.3	0.235787	0.0532723	4.42607	9.59648e-06	0.000195168
Arhgdia	3162.54	0.245341	0.0555072	4.41998	9.87099e-06	0.000199526
Rpl22	9157.45	0.217776	0.0493294	4.41474	1.01132e-05	0.000203801
Sqstm1	2471.69	0.24307	0.0551492	4.4075	1.04569e-05	0.000209454
Lamp1	1825.79	0.279522	0.0634684	4.40411	1.06218e-05	0.000212115
Cct5	4237.55	0.209193	0.0475643	4.3981	1.09201e-05	0.000216797
Rap1b	1283.9	0.305395	0.0694384	4.39807	1.09216e-05	0.000216797
Glud1	1957.56	0.264812	0.0602239	4.39713	1.09691e-05	0.000217089
Eid1	1436.68	0.308624	0.0702271	4.39466	1.10949e-05	0.000218925
Lbr	2312.25	0.258765	0.0589194	4.39185	1.12392e-05	0.000221115
Pgk1	1519.87	0.287272	0.0654961	4.38608	1.15409e-05	0.000225712
Phb2	1404.54	0.295796	0.0674807	4.38342	1.16833e-05	0.000227824
Abce1	1986.33	0.267826	0.0611658	4.37868	1.19398e-05	0.000231464
Ssr4	1006.01	0.343148	0.0784049	4.37661	1.20539e-05	0.000232995
Tram1	2251.27	0.249319	0.0569803	4.37552	1.21144e-05	0.000233484
Ccnd1	873.397	0.370858	0.0849442	4.3659	1.26601e-05	0.000242591
Ranbp1	797.547	0.364683	0.083616	4.3614	1.29233e-05	0.000246922
Morf4l2	1280.65	0.301216	0.0696266	4.32617	1.51725e-05	0.00028741
Ipo5	3268.92	0.220519	0.0510038	4.32359	1.53514e-05	0.00028997
Ctsc	453.769	0.441068	0.102244	4.31387	1.60418e-05	0.000302152
Rsl1d1	1678.29	0.271323	0.0629484	4.31025	1.63072e-05	0.00030628
Gm6477	1415.45	0.296657	0.0693398	4.27831	1.88318e-05	0.000347785
Rpl23a	8700.93	0.210205	0.0491768	4.27448	1.91588e-05	0.000352841
Serp1	2005.03	0.269219	0.0631044	4.26625	1.98784e-05	0.000363068
Rpl6	5678.97	0.214828	0.0504243	4.26041	2.04052e-05	0.000368629
Rps6	6663.44	0.225854	0.0531867	4.24644	2.17198e-05	0.00039025
Selenow	904.381	0.343882	0.0812688	4.23141	2.32228e-05	0.000416128
Lsp1	2017.03	0.270814	0.064016	4.23041	2.33261e-05	0.000416851
Tkt	4876.3	0.206968	0.049019	4.22221	2.41917e-05	0.000431159
Vdac2	1036.05	0.34734	0.0823065	4.22008	2.44221e-05	0.000434098
Padi2	1181.05	0.300314	0.0714419	4.20361	2.62688e-05	0.000465675
Ptms	709.841	0.363168	0.0867112	4.18825	2.8112e-05	0.00049702
Ppp1ca	1627.17	0.269184	0.0643139	4.18547	2.84572e-05	0.000501785
Cdc27	1185.32	0.317453	0.0759379	4.18043	2.90955e-05	0.000510326
Psmb1	1440.67	0.298068	0.0712965	4.18069	2.90631e-05	0.000510326
Cox8a	1000.91	0.322533	0.0772163	4.177	2.95375e-05	0.000515025
Tpi1	2199.28	0.258757	0.0619548	4.17655	2.95964e-05	0.000515025
Atp1a1	3009.51	0.220602	0.0529248	4.16822	3.06982e-05	0.000531407
Slc25a3	2133.51	0.243632	0.058444	4.16863	3.06431e-05	0.000531407
Cox4i1	1277.61	0.287951	0.0694048	4.14886	3.34134e-05	0.000575405
Banf1	490.626	0.431017	0.104405	4.1283	3.65455e-05	0.00062609
Sypl	926.487	0.331042	0.0802647	4.12438	3.7174e-05	0.000633582
Ssr2	753.59	0.370547	0.0898738	4.12297	3.74019e-05	0.000635833
Sdhd	431.191	0.430146	0.104445	4.11839	3.81537e-05	0.000646954
H4c4	4375.78	0.203574	0.0495414	4.10918	3.97071e-05	0.000669867
Pa2g4	4139.02	0.200139	0.0488066	4.10066	4.11982e-05	0.000689757
Ubxn1	2136.38	0.24028	0.0586371	4.09775	4.17187e-05	0.000695839
Nop10	389.515	0.440978	0.108353	4.06984	4.70463e-05	0.000781747
Ppp1cb	1841.44	0.247807	0.0612744	4.04421	5.25004e-05	0.000861578
Uqcrq	844.951	0.328511	0.0812716	4.04213	5.29675e-05	0.000867098
Ndufv2	629.407	0.370385	0.0917959	4.03488	5.46312e-05	0.000889939
Ccna2	773.665	0.346919	0.0862794	4.02088	5.79817e-05	0.00093014
Cox5b	943.442	0.313059	0.0778513	4.02124	5.78923e-05	0.00093014
Stc2	343.781	0.456409	0.113521	4.02047	5.80812e-05	0.00093014
Gng2	655.613	0.361862	0.0905624	3.99572	6.44976e-05	0.00102057
Cd53	828.816	0.329055	0.0824703	3.98998	6.60786e-05	0.00103537
Eef1g	6834.06	0.207525	0.0520059	3.99042	6.59572e-05	0.00103537
Pclaf	252.483	0.518394	0.12994	3.9895	6.6214e-05	0.00103537
Eftud2	1364.96	0.273273	0.0685297	3.98766	6.67292e-05	0.00103853
Ganab	1246.32	0.279975	0.0703063	3.98222	6.82748e-05	0.00105762
Eif3b	3270.19	0.209067	0.0525789	3.97626	7.00089e-05	0.00108196
Rps16	2408.36	0.242988	0.0611499	3.97365	7.07794e-05	0.00109132
Asns	888.453	0.330381	0.0831678	3.97246	7.11344e-05	0.00109425
Prtn3	700.564	0.36153	0.0911064	3.96822	7.24113e-05	0.00110879
Eif3m	1098.55	0.301451	0.0761894	3.9566	7.60239e-05	0.00115871
Spcs2	1527.58	0.26492	0.0669916	3.95453	7.66866e-05	0.00116613
Smchd1	1633.81	0.25582	0.0647002	3.95394	7.68762e-05	0.00116634
P4ha1	1619.31	0.255141	0.0648649	3.93342	8.37454e-05	0.00125903
Gm24270	312.852	0.488693	0.124355	3.92981	8.50126e-05	0.00127519
Gnb1	2434.04	0.220209	0.0560535	3.92854	8.54626e-05	0.00127905
Edf1	498.79	0.392336	0.100054	3.92126	8.80872e-05	0.00131536
Scpep1	349.837	0.441449	0.112619	3.91985	8.86043e-05	0.00131973
Stt3b	2518.99	0.218365	0.0557142	3.91938	8.87779e-05	0.00131973
Ctsd	1354.85	0.267282	0.0682497	3.91623	8.99428e-05	0.00133107
Slc3a2	1893.83	0.241462	0.0618641	3.90311	9.49641e-05	0.001398
Rbms1	313.645	0.454537	0.116533	3.90051	9.59894e-05	0.00140799
Fis1	367.683	0.438993	0.113408	3.87093	0.000108419	0.00156605
Nars	2687.39	0.212697	0.0549598	3.87005	0.000108811	0.0015683
Rgs1	742.313	0.364745	0.0943895	3.86425	0.000111431	0.00160257
Psap	2368.34	0.216214	0.0560644	3.85653	0.000115009	0.00165046
Tecr	974.002	0.302075	0.0783573	3.8551	0.000115684	0.00165656
Lsm12	694.911	0.357962	0.0928722	3.85435	0.000116035	0.001658
Ap3s1	440.435	0.405345	0.105825	3.83032	0.000127976	0.00179383
Gpr141	663.542	0.354003	0.0925447	3.82521	0.000130662	0.00181612
Mtpn	1357.14	0.263357	0.0689749	3.81816	0.000134451	0.00186098
Ptges3	1089.68	0.308218	0.0807717	3.81591	0.000135681	0.00187409
Bsg	1920.56	0.228829	0.0603199	3.79359	0.000148486	0.00202564
Arpc2	3259.51	0.21065	0.0556598	3.78459	0.000153963	0.00209028
Mrpl18	571.22	0.365507	0.0965862	3.78426	0.00015417	0.00209028
Rpl19	4895.78	0.213494	0.056402	3.78523	0.000153568	0.00209028
Psat1	1713.67	0.249318	0.0659269	3.78173	0.000155742	0.00210728
Bag1	1524.91	0.246167	0.0652265	3.77404	0.000160626	0.00216453
Actr2	2769.98	0.201206	0.0533387	3.77223	0.000161797	0.0021671
Ywhab	1549.28	0.269674	0.0716648	3.763	0.000167888	0.00223065
Arpc1b	2912.75	0.205954	0.054801	3.75822	0.000171129	0.00226464
Prkar2a	509.445	0.373262	0.0995408	3.74984	0.000176949	0.00232311
2410006H16Rik	1967.21	0.229231	0.0613668	3.73542	0.000187404	0.00244348
Nol7	947.045	0.300488	0.0804484	3.73517	0.000187591	0.00244348
Ak2	807.489	0.311978	0.0836985	3.7274	0.000193467	0.00250525
Cct4	2052.89	0.223744	0.0603987	3.70445	0.000211853	0.00269594
Dut	1064	0.279571	0.0760281	3.67721	0.000235801	0.00297217
Dynll1	1091.41	0.28774	0.0782441	3.67747	0.000235559	0.00297217
Gm37194	6404.25	0.406341	0.110592	3.67424	0.00023856	0.00299768
App	970.837	0.28505	0.0776777	3.66964	0.000242889	0.00303841
Ociad1	893.688	0.298252	0.0812965	3.6687	0.00024379	0.00304393
Snrpf	1526.3	0.243382	0.0663887	3.66602	0.000246355	0.00307017
Snrpd1	711.77	0.319486	0.0872175	3.6631	0.000249179	0.00309374
Ddx10	1619.76	0.234478	0.0640469	3.66103	0.000251205	0.00311204
Hmgn2	1448.35	0.249141	0.0680595	3.66063	0.000251592	0.00311204
Slc25a5	2378.19	0.209864	0.0574544	3.6527	0.000259501	0.00319795
Arf4	749.247	0.309066	0.084716	3.64826	0.000264027	0.00323567
Taldo1	1194.65	0.259466	0.0711836	3.64503	0.000267357	0.00327044
Dstn	458.674	0.378823	0.104097	3.63913	0.00027356	0.00334015
Ddost	1445.31	0.245115	0.067379	3.63786	0.000274916	0.00335054
Glrx3	673.507	0.320465	0.0883308	3.62802	0.000285609	0.00344907
H3c6	1936.86	0.229145	0.0631492	3.62862	0.000284936	0.00344907
Tiprl	292.281	0.429321	0.118348	3.62763	0.000286036	0.00344907
Arf6	970.696	0.285773	0.0788993	3.622	0.000292333	0.00350973
Basp1	886.925	0.313401	0.0865357	3.62164	0.000292742	0.00350973
Eif3i	1873.53	0.22075	0.0609468	3.62202	0.000292316	0.00350973
Papss2	234.742	0.461204	0.127549	3.6159	0.000299309	0.00358198
Slc7a5	2288.48	0.212034	0.0586832	3.61321	0.000302433	0.00361285
Eif1ax	818.232	0.297308	0.0823609	3.60982	0.000306413	0.0036538
Gsr	908.258	0.284379	0.0788363	3.6072	0.000309514	0.00368416
Mrpl30	379.093	0.401014	0.111525	3.59575	0.000323461	0.00382955
Cfdp1	1482.94	0.24321	0.0676572	3.59474	0.000324721	0.00383761
Atp8b4	2071.44	0.213248	0.0593601	3.59244	0.000327593	0.00386466
Fen1	821.576	0.299643	0.0834245	3.59178	0.000328421	0.00386756
Psma4	1338.47	0.24468	0.0681758	3.58895	0.000332006	0.00390284
Mical1	832.22	0.302146	0.0843454	3.58225	0.00034065	0.0039903
Nans	881.979	0.288419	0.0805966	3.57855	0.000345508	0.00403295
Btf3	1660.12	0.231991	0.0648757	3.57593	0.000348982	0.00406635
Tle5	1971.05	0.225259	0.0632486	3.56149	0.000368759	0.00425195
Clic1	1727.48	0.221696	0.0622993	3.55856	0.000372898	0.00429221
Slc25a4	1319.39	0.259426	0.0732343	3.54241	0.000396495	0.00455591
Txnl1	726.059	0.304068	0.0859687	3.53696	0.000404761	0.00463483
Gm11505	268.938	0.43817	0.124078	3.53141	0.00041335	0.0047007
Rpl27a	5191.63	0.324335	0.0919445	3.52751	0.000419494	0.00474615
Surf4	1382.12	0.237866	0.0675339	3.52218	0.000428016	0.00483432
Hprt	996.379	0.27102	0.0770285	3.51844	0.000434087	0.00488625
Atp1b3	695.63	0.309896	0.0881714	3.5147	0.000440245	0.00494697
Mcm5	1592.79	0.234018	0.0665995	3.51381	0.00044172	0.00494697
Jun	255.36	0.439709	0.125264	3.51025	0.000447688	0.00500535
Dhx40	411.529	0.383324	0.109241	3.50897	0.00044985	0.00502105
Actr3	2551.94	0.20706	0.0591122	3.50283	0.000460341	0.00511056
Ramp1	945.167	0.271849	0.0776287	3.50192	0.000461926	0.00511281
Cct7	2170.7	0.212824	0.0609079	3.4942	0.000475482	0.00522794
Septin7	2006.25	0.213607	0.0612887	3.48527	0.000491644	0.00537888
Selenof	1156.59	0.271775	0.0781667	3.47686	0.000507318	0.00552302
Psmb4	470.348	0.359192	0.103357	3.47526	0.00051035	0.00554692
Ddx1	1168.96	0.256596	0.0742132	3.45755	0.000545105	0.0058765
G3bp1	2201.82	0.200538	0.0579994	3.45759	0.00054502	0.0058765
St3gal4	259.183	0.426775	0.123526	3.45493	0.00055044	0.00592438
Cct8	1592.32	0.222552	0.0645378	3.4484	0.000563924	0.00605967
Acsl4	832.757	0.281093	0.081546	3.44705	0.000566748	0.00607034
Zmat3	332.423	0.411552	0.119447	3.44547	0.000570077	0.00608633
Nhp2	615.121	0.334777	0.0973718	3.43813	0.000585737	0.00620357
Uri1	777.839	0.2867	0.083561	3.43103	0.00060129	0.00634801
Atpif1	3194.54	0.201396	0.0587276	3.42932	0.00060509	0.00637798
Rpl10	6359.41	0.344236	0.100553	3.42344	0.000618344	0.00649702
Tbc1d15	944.156	0.269342	0.0787337	3.42092	0.000624086	0.00654697
Cdk4	1758.12	0.228895	0.0669356	3.41963	0.000627059	0.00656777
Arl6ip1	766.934	0.289148	0.0848214	3.40891	0.000652238	0.00675677
Atp5o	643.343	0.318306	0.0933736	3.40895	0.000652132	0.00675677
Serf1	193.934	0.452828	0.13294	3.40625	0.000658609	0.00680152
Gtpbp4	1694.82	0.227844	0.0669774	3.40181	0.000669413	0.00688947
Rrm2	619.338	0.311913	0.0917491	3.39964	0.000674755	0.00692512
C1qbp	1271.7	0.236233	0.0694971	3.39918	0.000675876	0.0069259
Mcm4	1517.52	0.225963	0.0665833	3.39368	0.000689594	0.0070447
Limd2	975.015	0.279633	0.0824843	3.39014	0.000698573	0.00711449
Rpl22l1	473.436	0.369704	0.109228	3.38469	0.000712599	0.00723512
Bzw1	1891.69	0.211723	0.0625738	3.38358	0.000715473	0.00725319
Tipin	570.501	0.317601	0.0939824	3.37937	0.000726528	0.00733163
Cs	1357.99	0.229894	0.0683053	3.36569	0.000763527	0.00766997
Racgap1	467.081	0.341146	0.10153	3.36005	0.000779285	0.00780462
Tmem30a	1084.59	0.248262	0.0738972	3.35956	0.000780667	0.00780667
Capza2	1567.75	0.216148	0.0644897	3.35167	0.000803243	0.00796219
Ube2j1	511.999	0.329587	0.098337	3.35161	0.000803425	0.00796219
3110082I17Rik	466.238	0.344944	0.103033	3.34791	0.000814244	0.00802145
Ctsb	844.872	0.273906	0.0818467	3.34657	0.000818186	0.00804833
Rbbp7	2014.24	0.20158	0.06032	3.34185	0.000832221	0.00816217
Akr1a1	1435.05	0.221498	0.0664645	3.33257	0.000860467	0.00838955
Rgs19	756.238	0.285218	0.085681	3.32884	0.000872088	0.00847793
Phf10	1185.64	0.250669	0.0753591	3.32632	0.000879999	0.0085423
Rtraf	797.25	0.278098	0.0837736	3.31964	0.000901336	0.00873663
Fundc2	555.185	0.327774	0.0988322	3.31647	0.00091162	0.00880279
Idh3g	967.767	0.256084	0.077205	3.31694	0.000910093	0.00880279
Nudc	2170.59	0.203978	0.0616072	3.31094	0.000929835	0.00892157
Ndufv1	462.252	0.338185	0.102322	3.30513	0.000949338	0.00908241
Etf1	1459.44	0.221936	0.0673607	3.29474	0.000985132	0.00941128
Nasp	1085.7	0.243534	0.0739752	3.2921	0.000994418	0.0094591
Psmd14	463.479	0.33378	0.101424	3.29095	0.000998481	0.0094778
Fam111a	1233.97	0.233697	0.0710285	3.29019	0.0010012	0.00948281
Vapa	1162.31	0.247877	0.0755978	3.27889	0.00104215	0.00981456
Cox7b	831.989	0.276271	0.0843773	3.27424	0.00105947	0.00994942

## Sheet: G12D_E2-KO_Downregulated
gene	baseMean	log2FoldChange	lfcSE	stat	pvalue	padj
Malat1	19008.8	-0.985579	0.0383654	-25.6893	1.53969e-145	1.02081e-141
Ezh2	639.055	-1.15744	0.0954702	-12.1236	7.92243e-34	1.75086e-30
Gem	2546.53	-0.688632	0.0580566	-11.8614	1.87836e-32	3.11338e-29
Neat1	1082.27	-0.846981	0.0783492	-10.8103	3.0755e-27	2.91293e-24
Rsrp1	1675.09	-0.630656	0.0637854	-9.88716	4.73262e-23	3.92216e-20
Gm20342	412.458	-1.03866	0.109942	-9.44734	3.47537e-21	2.0947e-18
Ino80d	1723.77	-0.494964	0.063634	-7.7783	7.35059e-15	1.94938e-12
Rn7sk	32954.4	-0.355667	0.0464229	-7.66145	1.83844e-14	4.35317e-12
Prrc2c	8843.66	-0.303785	0.0406334	-7.47625	7.64758e-14	1.49128e-11
F630028O10Rik	360.435	-0.851319	0.11547	-7.37266	1.67255e-13	3.16829e-11
Ankrd11	5116.96	-0.329055	0.045085	-7.29854	2.90898e-13	5.07541e-11
Prrc2b	2074.26	-0.423592	0.0597307	-7.09169	1.32484e-12	2.04271e-10
Gse1	1936.69	-0.454561	0.064278	-7.07179	1.52944e-12	2.25337e-10
Ern1	2198.99	-0.402316	0.0581968	-6.91303	4.74405e-12	6.04867e-10
Nktr	2183	-0.407814	0.0592281	-6.88548	5.75939e-12	7.20468e-10
Chd2	2170.42	-0.405908	0.0590295	-6.87635	6.1405e-12	7.53917e-10
Kcnq1ot1	1678.54	-0.463387	0.0682225	-6.7923	1.10364e-11	1.26157e-09
Krba1	455.731	-0.711251	0.106025	-6.70836	1.96822e-11	2.13923e-09
Nfat5	1196.89	-0.483226	0.0730329	-6.61656	3.67656e-11	3.63815e-09
Akap13	6539.63	-0.281512	0.0429863	-6.54888	5.79688e-11	5.57005e-09
Aff4	1462.35	-0.470242	0.074401	-6.32036	2.60951e-10	2.19001e-08
Nsd1	3776.77	-0.312911	0.0510816	-6.1257	9.02838e-10	6.88025e-08
Smg1	2683.85	-0.333175	0.054376	-6.12725	8.94111e-10	6.88025e-08
Tnrc6a	739.704	-0.525134	0.0876006	-5.99465	2.0393e-09	1.39387e-07
Hipk1	3296.04	-0.341544	0.0571025	-5.98124	2.21446e-09	1.49815e-07
Rai1	1306.16	-0.417554	0.0702839	-5.94097	2.83345e-09	1.84174e-07
Zfp704	1056.23	-0.465709	0.0792737	-5.8747	4.23611e-09	2.61008e-07
Hlf	651.49	-0.52767	0.0915358	-5.76463	8.1839e-09	4.84458e-07
Nisch	1700.73	-0.389985	0.0676507	-5.76469	8.18086e-09	4.84458e-07
Pnisr	1343.07	-0.411089	0.071804	-5.72515	1.03341e-08	5.9065e-07
Arhgef18	1533.07	-0.379164	0.066699	-5.68471	1.31034e-08	7.30047e-07
Heg1	1023.83	-0.429603	0.0759481	-5.65653	1.54468e-08	8.39445e-07
Ash1l	1272.22	-0.395107	0.070084	-5.63763	1.72409e-08	9.29328e-07
Usp36	658.938	-0.506521	0.0900364	-5.62574	1.84715e-08	9.79731e-07
Larp1	4070.36	-0.269704	0.0479816	-5.62098	1.89874e-08	9.91233e-07
Gm37376	253.815	-0.710562	0.12658	-5.61356	1.9821e-08	1.01871e-06
Kif21b	1474.58	-0.383642	0.0683282	-5.61469	1.96917e-08	1.01871e-06
Gm42047	464.694	-0.57743	0.10317	-5.59686	2.18274e-08	1.1132e-06
Zfp36l2	4835.83	-0.269615	0.0482878	-5.58349	2.35735e-08	1.18403e-06
Spen	2544.89	-0.311684	0.0566498	-5.50195	3.75613e-08	1.77879e-06
Cdk6	6010.68	-0.240179	0.0437285	-5.4925	3.96292e-08	1.85029e-06
Tnrc6b	1499	-0.356259	0.065836	-5.4113	6.25675e-08	2.71126e-06
Eif4g3	1682.43	-0.347193	0.0641814	-5.40956	6.31813e-08	2.71716e-06
Numa1	5651.6	-0.239072	0.0443374	-5.39212	6.96331e-08	2.92194e-06
Xist	7059.87	-0.227354	0.0423567	-5.36762	7.97842e-08	3.28552e-06
Herc6	237.156	-0.678703	0.126999	-5.34415	9.08419e-08	3.6282e-06
Gm38394	521.542	-0.521806	0.0978126	-5.33475	9.56764e-08	3.75346e-06
Leng8	609.114	-0.495039	0.0927848	-5.33535	9.53598e-08	3.75346e-06
Tspoap1	456.743	-0.545551	0.102843	-5.30472	1.12845e-07	4.37522e-06
Adgrl4	1126.33	-0.400195	0.0754669	-5.30293	1.13959e-07	4.39274e-06
Macf1	6765.56	-0.229002	0.0432646	-5.29306	1.20285e-07	4.60976e-06
Utrn	2611.48	-0.291011	0.0554918	-5.24422	1.56949e-07	5.81323e-06
Gm4759	304.963	-0.62663	0.119614	-5.23876	1.61663e-07	5.93901e-06
Otud4	1445.86	-0.355232	0.0678285	-5.2372	1.63032e-07	5.93901e-06
Taok1	1533.5	-0.345536	0.0659768	-5.23723	1.63004e-07	5.93901e-06
Stxbp5	1530.16	-0.340512	0.0656352	-5.18794	2.1263e-07	7.47392e-06
Gata2	2860.03	-0.294245	0.05676	-5.18403	2.17143e-07	7.57716e-06
Zbtb20	793.722	-0.446004	0.0860904	-5.18065	2.21117e-07	7.63544e-06
Zfp217	1053.45	-0.424367	0.0824832	-5.14489	2.67683e-07	8.96334e-06
Osbpl8	5265.01	-0.228796	0.0447564	-5.11203	3.18721e-07	1.05656e-05
Git2	1894.35	-0.309647	0.060807	-5.09229	3.53756e-07	1.16687e-05
Ubr4	5363.56	-0.227423	0.0448733	-5.06811	4.01792e-07	1.30364e-05
Atxn7l1	622.567	-0.461987	0.0913126	-5.0594	4.2057e-07	1.35358e-05
Luc7l2	2738.81	-0.27496	0.0545046	-5.04471	4.54212e-07	1.44087e-05
Foxo3	1850.86	-0.310001	0.061544	-5.03707	4.72719e-07	1.48537e-05
Mlxip	668.948	-0.463663	0.0922451	-5.02642	4.99709e-07	1.55543e-05
Fam193b	335.15	-0.590692	0.117979	-5.00674	5.53582e-07	1.70709e-05
Fubp1	1184.85	-0.367223	0.0737271	-4.98085	6.33067e-07	1.93421e-05
Cux1	7728.51	-0.219276	0.0440342	-4.97967	6.3693e-07	1.93709e-05
Eif4g1	5860.24	-0.216738	0.043816	-4.94654	7.55456e-07	2.25616e-05
Parp14	877.217	-0.423437	0.0861041	-4.91773	8.7552e-07	2.49129e-05
Sbno2	840.925	-0.404415	0.0822632	-4.91611	8.82818e-07	2.50132e-05
Ptpre	2181.94	-0.28498	0.0579946	-4.91391	8.92759e-07	2.51872e-05
Rab44	1218.56	-0.369077	0.0751688	-4.90998	9.10871e-07	2.54225e-05
Nrip1	1755.26	-0.30668	0.0624948	-4.9073	9.23408e-07	2.56159e-05
Bahcc1	979.266	-0.420889	0.0859653	-4.89604	9.77872e-07	2.66802e-05
Tia1	432.776	-0.523952	0.107777	-4.86142	1.16544e-06	3.15382e-05
Tnrc18	2402.66	-0.270483	0.0559314	-4.83597	1.32501e-06	3.54227e-05
Ppfia1	813.377	-0.408498	0.0847851	-4.81803	1.4498e-06	3.82954e-05
Arglu1	1526.19	-0.317043	0.0661141	-4.7954	1.62353e-06	4.25454e-05
Meis1	884.626	-0.385235	0.0805029	-4.78535	1.70688e-06	4.43788e-05
Mdn1	3380.74	-0.248741	0.0520494	-4.77894	1.76224e-06	4.51105e-05
Med13l	2781.62	-0.265267	0.0557406	-4.75896	1.94594e-06	4.96214e-05
Arrb1	1101.44	-0.380415	0.0801124	-4.74851	2.0492e-06	5.18557e-05
Clec2d	594.287	-0.44017	0.092983	-4.73387	2.20274e-06	5.51102e-05
Rnf111	653.676	-0.441749	0.0941636	-4.69129	2.71486e-06	6.61747e-05
Tet3	1716.22	-0.294766	0.0628773	-4.68795	2.75949e-06	6.67716e-05
Pofut1	335.636	-0.533895	0.114007	-4.683	2.82709e-06	6.76665e-05
Arfgef2	588.6	-0.454982	0.0976902	-4.6574	3.20225e-06	7.4955e-05
Rreb1	2001.18	-0.280146	0.0601578	-4.65686	3.21074e-06	7.4955e-05
Cflar	782.514	-0.395216	0.0849094	-4.65457	3.24663e-06	7.55269e-05
Baz2a	1524.46	-0.322426	0.0694183	-4.64468	3.4061e-06	7.76029e-05
Jak2	918.643	-0.398527	0.0858018	-4.64474	3.40503e-06	7.76029e-05
Rbm33	1095.55	-0.379627	0.0817961	-4.64114	3.465e-06	7.86745e-05
Mdga1	278.517	-0.568713	0.123439	-4.60722	4.08085e-06	9.17154e-05
Zfhx2	261.178	-0.566835	0.124315	-4.55966	5.12377e-06	0.000112859
Dst	495.289	-0.456533	0.100165	-4.55783	5.1684e-06	0.000113465
4833420G17Rik	421.498	-0.479327	0.105459	-4.54515	5.48972e-06	0.000119334
Gigyf1	585.601	-0.433808	0.0963749	-4.50126	6.75527e-06	0.000144476
Tsc1	504.261	-0.445749	0.0991885	-4.49396	6.99101e-06	0.000149037
Khnyn	893.15	-0.388633	0.0869553	-4.46934	7.84618e-06	0.000164101
Cbl	1806.37	-0.280299	0.0628097	-4.46267	8.09435e-06	0.000168231
Adar	941.514	-0.349552	0.0784926	-4.45332	8.45541e-06	0.00017464
Mapk8ip3	620.542	-0.406851	0.091998	-4.42239	9.76138e-06	0.000197914
Hipk2	973.491	-0.351311	0.07964	-4.41124	1.0278e-05	0.000206494
Usp48	1587.77	-0.285698	0.0651056	-4.38822	1.14281e-05	0.000224167
Hectd4	1217.21	-0.319339	0.0730793	-4.36976	1.24381e-05	0.000239029
Frmd4a	600.216	-0.401963	0.0927907	-4.33193	1.47809e-05	0.000280794
Mecom	231.252	-0.563871	0.131234	-4.29669	1.73371e-05	0.000324703
Tet2	1179.15	-0.313367	0.0729512	-4.29557	1.74242e-05	0.000325416
Chd6	1150.03	-0.312153	0.0728168	-4.28682	1.81245e-05	0.000337544
Als2cl	280.101	-0.517421	0.120828	-4.28228	1.84989e-05	0.00034355
Golga4	2279.51	-0.243763	0.0571325	-4.26663	1.98447e-05	0.000363068
Heatr5a	1377.87	-0.294895	0.0691172	-4.2666	1.98473e-05	0.000363068
Fus	1194.85	-0.305707	0.0717359	-4.26156	2.03001e-05	0.000367731
Nav2	230.543	-0.545334	0.127959	-4.2618	2.0279e-05	0.000367731
Prrc2a	4372.47	-0.214613	0.0503569	-4.26185	2.02742e-05	0.000367731
Bcr	894.341	-0.338807	0.079687	-4.25172	2.12134e-05	0.000382188
Runx1	1686.66	-0.272635	0.0652308	-4.17955	2.92092e-05	0.000510968
Zfp646	1002.2	-0.316961	0.0762278	-4.15807	3.20948e-05	0.000554137
Safb2	1438.66	-0.282898	0.0684025	-4.13579	3.53741e-05	0.000607592
Fry	413.66	-0.443182	0.107395	-4.12664	3.68102e-05	0.000628999
Dpp8	1493.41	-0.281629	0.0685321	-4.10945	3.96603e-05	0.000669867
Sbno1	3041.78	-0.224923	0.0548129	-4.10346	4.0701e-05	0.000683164
Sox4	2577.17	-0.239634	0.0584836	-4.09746	4.17713e-05	0.000695839
Phc3	552.77	-0.413535	0.101868	-4.05954	4.91695e-05	0.000811904
Pkn1	1819.6	-0.248891	0.0613062	-4.0598	4.91157e-05	0.000811904
Trim56	696.07	-0.365685	0.0900865	-4.05926	4.92286e-05	0.000811904
Egr1	673.414	-0.368793	0.0913046	-4.03915	5.36442e-05	0.000876012
Rest	1609.42	-0.267404	0.0663658	-4.02924	5.59576e-05	0.000909311
D030028A08Rik	458.461	-0.412099	0.102363	-4.02586	5.67669e-05	0.000920207
Arid2	1442.46	-0.271513	0.0674665	-4.0244	5.71202e-05	0.000922492
Zfp512b	350.828	-0.457661	0.113729	-4.02413	5.71862e-05	0.000922492
Tbc1d4	256.118	-0.507692	0.126347	-4.01823	5.86381e-05	0.000934544
Ubn1	1351.6	-0.289177	0.0719593	-4.01862	5.85401e-05	0.000934544
Rbm15b	738.376	-0.342909	0.0857152	-4.00057	6.3191e-05	0.00100469
Cdc37l1	596.772	-0.378421	0.0947964	-3.99194	6.55358e-05	0.00103453
Ehbp1l1	718.598	-0.347962	0.087202	-3.9903	6.59892e-05	0.00103537
Crebbp	2779.34	-0.216239	0.0542212	-3.98808	6.66098e-05	0.00103853
Smg6	932.632	-0.316754	0.0795085	-3.9839	6.77923e-05	0.00105261
Zfp236	680.457	-0.351076	0.0884721	-3.96821	7.24145e-05	0.00110879
Taok2	870.82	-0.324577	0.0818982	-3.96318	7.39592e-05	0.00112984
Zc3h7b	1234.32	-0.278863	0.0705405	-3.95324	7.71016e-05	0.00116709
Ocrl	600.693	-0.3662	0.0926569	-3.95222	7.74297e-05	0.00116938
Snhg17	195.438	-0.531782	0.135051	-3.93765	8.22833e-05	0.00123986
Zfp608	1526.77	-0.274446	0.0702669	-3.90577	9.39271e-05	0.00138694
Trpc6	313.926	-0.461957	0.118366	-3.90277	9.50979e-05	0.001398
Tspan32	261.279	-0.495946	0.127408	-3.8926	9.91762e-05	0.00144832
Med12l	308.506	-0.470932	0.121011	-3.89166	9.95627e-05	0.00145077
Cdk12	1117.36	-0.298806	0.0768372	-3.88882	0.000100733	0.0014646
Camkk2	1348.58	-0.267301	0.0687619	-3.88734	0.000101348	0.00147033
Il17ra	1313.65	-0.273826	0.0706131	-3.87784	0.000105387	0.00152559
Rsbn1l	1238.88	-0.283789	0.0736411	-3.85368	0.000116355	0.001659
Snx30	519.45	-0.390969	0.101533	-3.85066	0.0001178	0.001676
Zfp652	1035.75	-0.289643	0.0752906	-3.847	0.000119573	0.00169758
Map4k4	2401.39	-0.218738	0.056938	-3.84169	0.000122191	0.00173104
Cds2	567.979	-0.368031	0.0958909	-3.83802	0.000124029	0.00175333
Vps13d	1365.74	-0.26124	0.0681235	-3.83479	0.00012567	0.00176898
Sugp2	416.807	-0.411019	0.107207	-3.83388	0.00012614	0.00177184
Bcl9l	984.041	-0.297683	0.0777377	-3.82933	0.000128492	0.00179726
Zfp831	233.343	-0.491566	0.128419	-3.82782	0.000129284	0.00180453
AC149090.1	414.908	-0.426977	0.111577	-3.82674	0.000129851	0.00180864
Kif3b	198.612	-0.505746	0.132429	-3.81899	0.000133998	0.00185859
Grk3	232.736	-0.488195	0.127995	-3.81417	0.000136643	0.00187955
Nol4l	441.05	-0.395035	0.103564	-3.81442	0.000136505	0.00187955
Dab2ip	621.131	-0.347286	0.0912401	-3.80629	0.000141069	0.00193642
Ago1	850.591	-0.312289	0.0821974	-3.79926	0.000145129	0.00198393
Ttc14	691.442	-0.358996	0.0951057	-3.77471	0.000160194	0.00216311
Hmbox1	664.776	-0.341725	0.0905636	-3.77332	0.000161091	0.00216617
Srgap2	497.426	-0.374433	0.0992445	-3.77284	0.000161401	0.00216617
Ski	831.317	-0.323754	0.0859032	-3.76882	0.000164018	0.00218801
Nom1	758.571	-0.329046	0.0874419	-3.76302	0.000167872	0.00223065
Bptf	3140.15	-0.200857	0.0534287	-3.75934	0.000170364	0.00225903
Arid1b	2426.09	-0.211413	0.0562707	-3.75708	0.000171907	0.00227041
Zfp592	807.609	-0.312784	0.0833633	-3.75206	0.000175389	0.0023072
Brd1	1410.52	-0.260707	0.0695845	-3.74663	0.000179225	0.00234834
Brd3	1423.62	-0.25898	0.0691499	-3.74519	0.000180256	0.00235719
Dnah8	303.374	-0.45144	0.120885	-3.73448	0.000188107	0.00244539
Skil	727.323	-0.324486	0.0869212	-3.7331	0.000189138	0.00245399
Bmp2k	790.493	-0.310006	0.0832586	-3.72341	0.00019655	0.00253527
Clip2	396.879	-0.410482	0.11023	-3.72387	0.000196194	0.00253527
Rbbp6	1911.15	-0.225795	0.0607208	-3.71857	0.000200355	0.00257547
Txlna	1646.77	-0.240569	0.0646995	-3.71825	0.000200604	0.00257547
Srek1	1154.94	-0.280385	0.0755393	-3.71178	0.000205809	0.00263419
Ccdc88c	936.683	-0.314833	0.0854292	-3.68531	0.000228428	0.00289818
Rcor1	828.777	-0.303745	0.0824254	-3.68509	0.00022862	0.00289818
Shprh	640.186	-0.334907	0.0910758	-3.67723	0.000235778	0.00297217
Arhgap45	2473.32	-0.211581	0.0575878	-3.67406	0.000238729	0.00299768
Micall1	349.536	-0.414854	0.11319	-3.66512	0.000247227	0.00307526
Prpf4b	2189.76	-0.219296	0.0599711	-3.65669	0.000255489	0.00315437
Etv3	487.541	-0.379092	0.103891	-3.64894	0.000263329	0.0032352
Mink1	983.447	-0.298757	0.0823508	-3.62785	0.00028579	0.00344907
Zfp451	746.56	-0.336944	0.0928847	-3.62755	0.000286122	0.00344907
Taf4	397.69	-0.386836	0.107397	-3.60192	0.000315871	0.00374638
Treml2	2103.71	-0.214174	0.059736	-3.58535	0.00033663	0.00395019
Pcnx	562.852	-0.342609	0.0956923	-3.58031	0.000343182	0.00401287
Amer1	320.422	-0.413362	0.11572	-3.57209	0.000354145	0.00411927
Abl1	905.865	-0.286867	0.0804819	-3.56436	0.000364741	0.00422768
Maml3	1125.94	-0.259797	0.0729104	-3.56324	0.00036631	0.00423846
Uba7	632.337	-0.328366	0.0921933	-3.56172	0.000368439	0.00425195
Plcb2	1401.19	-0.24384	0.0688572	-3.54124	0.000398256	0.00456823
Rbm5	1890.6	-0.215241	0.0608933	-3.53473	0.000408194	0.00466608
Thoc2l	370.964	-0.389225	0.110152	-3.53354	0.000410037	0.00467104
Zzz3	795.83	-0.30518	0.0864346	-3.53076	0.00041437	0.00470424
Ksr1	346.015	-0.4012	0.113649	-3.53018	0.000415282	0.00470653
Cbfa2t3	2558.2	-0.202227	0.0574228	-3.52172	0.000428756	0.00483445
Ubn2	1492.92	-0.231552	0.0658946	-3.51398	0.000441442	0.00494697
Anks1	899.332	-0.310744	0.0887211	-3.50248	0.000460953	0.00511056
Hook3	1225.31	-0.263136	0.0753045	-3.49429	0.00047532	0.00522794
Khdc4	381.465	-0.399202	0.114299	-3.49262	0.000478314	0.00525037
Mprip	1124.9	-0.261963	0.075098	-3.48828	0.000486132	0.00532736
Crebrf	691.728	-0.307761	0.0884072	-3.48117	0.00049922	0.00545277
Brpf3	285.524	-0.417203	0.119864	-3.48065	0.000500206	0.00545455
Ssh1	359.346	-0.387011	0.111487	-3.47136	0.000517829	0.00561899
Zfp398	383.077	-0.378528	0.109258	-3.46454	0.000531148	0.0057541
Cabin1	1077.61	-0.259081	0.0749153	-3.45833	0.000543544	0.0058765
Pbx1	412.848	-0.365795	0.106094	-3.44783	0.000565108	0.00606256
Nr2c2	1218.98	-0.25346	0.0735422	-3.44646	0.000567984	0.00607377
Rassf4	647.648	-0.309182	0.0897608	-3.44451	0.000572092	0.00609803
Fndc3a	2072.58	-0.202212	0.0587417	-3.44238	0.00057661	0.00611668
Nfic	738.157	-0.294453	0.0855321	-3.44261	0.000576133	0.00611668
Zfhx3	662.503	-0.330812	0.0960923	-3.44265	0.000576053	0.00611668
Aff1	1248.96	-0.243081	0.0707944	-3.43361	0.000595598	0.00629795
Ptbp2	197.328	-0.460986	0.134604	-3.42477	0.000615326	0.00647557
Clk1	998.607	-0.264066	0.0773964	-3.41187	0.00064519	0.00671495
Lyst	1759.04	-0.217903	0.0638553	-3.41245	0.000643813	0.00671495
Tut1	387.571	-0.370735	0.108827	-3.40666	0.000657619	0.00680152
H2-Ob	520.994	-0.333066	0.0978088	-3.40528	0.000660973	0.00681532
Ubp1	522.923	-0.333586	0.0982759	-3.39439	0.000687828	0.0070375
Slc18a2	503.408	-0.338814	0.0999679	-3.38923	0.000700897	0.00712722
Phldb1	232.903	-0.442017	0.130697	-3.38199	0.000719632	0.00728422
Sik3	895.524	-0.280372	0.0829647	-3.37942	0.000726397	0.00733163
Gan	396.153	-0.378098	0.111936	-3.37779	0.000730703	0.00735139
Ccdc171	190.605	-0.44957	0.133662	-3.36349	0.000769645	0.00771974
Dido1	1711.93	-0.230584	0.0687374	-3.35456	0.000794914	0.00792523
Szt2	317.819	-0.39116	0.116597	-3.35481	0.000794193	0.00792523
Krit1	431.226	-0.354674	0.105772	-3.35321	0.0007988	0.00794009
Spns2	1226.66	-0.246237	0.0735112	-3.34965	0.000809131	0.00798295
Pnpla6	219.617	-0.431324	0.128918	-3.34573	0.000820656	0.00806066
Wdfy3	778.614	-0.28522	0.0854096	-3.33943	0.000839493	0.00822133
Atxn7	361.69	-0.374205	0.112118	-3.33761	0.00084503	0.00826032
Ncoa2	1220.38	-0.236515	0.0708701	-3.3373	0.000845966	0.00826032
Orai2	297.986	-0.395861	0.118895	-3.3295	0.000870035	0.00847039
Phf12	788.967	-0.27622	0.083292	-3.31629	0.000912217	0.00880279
Firre	193.315	-0.448383	0.135352	-3.31271	0.000923968	0.00889101
Ylpm1	1851.98	-0.218247	0.0658956	-3.31201	0.000926284	0.00890038
Sacs	801.153	-0.27668	0.0840317	-3.29256	0.000992791	0.00945719
Ncoa3	1228.33	-0.234793	0.0713495	-3.29074	0.000999243	0.0094778
Mbd5	388.656	-0.367056	0.112017	-3.27679	0.00104994	0.00987391
