# Supplementary material for: Convergence of oncogenic cooperation at single-cell and single-gene levels drives leukemic transformation
Source: Nat Commun. 2021 Nov 3;12:6323. doi: 10.1038/s41467-021-26582-4 (PMC8566485; doi:10.1038/s41467-021-26582-4)
Supplement: Supplementary file 7 — Supplementary Data 5 [file 41467_2021_26582_MOESM7_ESM.xlsx]

## Sheet: Data
Name	DNA sequence	Application
qmGem.RT2.fwd	CCCCTGCAACCTCCGAAAC	qPCR
qmGem.RT2.rev	AGACTCAGAAGAGATGACCGAG
qmCPA3.RT1.fwd	CTGCATTGGCACTGACCTCAA
qmCPA3.RT1.rev	AAGTTGGTGACAGCTTTTGTCT
qmHmga2.RT1.fwd	CATTGGAGAAAAACGGCCAAG
qmHmga2.RT1.rev	TTGCGAGGATGTCTCTTCAGT
qmETS1.RT.fwd	TCCTATCAGCTCGGAAGAACTC
qmETS1.RT.fwd	TCTTGCTTGATGGCAAAGTAGTC
shmGem-1	GTTGACAGTGAGCGCCAGAAGACATTCCTATAATTTTAGTGAAGCCACAGATGTAAAATTATAGGAATGTCTTCTGTTGCCTACTGCCT	shRNA
shmGem-2	GTTGACAGTGAGCGATATTGGGACCAGTGATCTATATAGTGAAGCCACAGATGTATATAGATCACTGGTCCCAATAGTGCCTACTGCCT
shmCPA3-1	GTTGACAGTGAGCGCATCAAGGCTTATATCACTTTCTAGTGAAGCCACAGATGTAGAAAGTGATATAAGCCTTGATTTGCCTACTGCCT
shmCPA3-2	GTTGACAGTGAGCGCCCTAACCACCAGGACCTATTGTAGTGAAGCCACAGATGTACAATAGGTCCTGGTGGTTAGGATGCCTACTGCCT
shmHmga2-1	GTTGACAGTGAGCGAGCCACAACAAGTCGTTCAGAATAGTGAAGCCACAGATGTATTCTGAACGACTTGTTGTGGCCTGCCTACTGCCT
shmHmga2-2	GTTGACAGTGAGCGAAGACCTAGGAAATGGCCACAATAGTGAAGCCACAGATGTATTGTGGCCATTTCCTAGGTCTGTGCCTACTGCCT
shmEts-1	GTTGACAGTGAGCGCGCATCTAGAGATCCTGCAGAATAGTGAAGCCACAGATGTATTCTGCAGGATCTCTAGATGCTTGCCTACTGCCT
shmEts-2	GTTGACAGTGAGCGACGTGGCCTTCGCTACTATTATTAGTGAAGCCACAGATGTAATAATAGTAGCGAAGGCCACGGTGCCTACTGCCT
shLuc	GTTGACAGTGAGCGATGTGCCAGAGTCCTTCGATAGTAGTGAAGCCACAGATGTACTATCGAAGGACTCTGGCACAGTGCCTACTGCCT
5' miR30 PCR XhoI.fwd	CAGAAGGCTCGAGAAGGTATATTGCTGTTGACAGTGAGCG	pMLS shRNA cloning primers
3' miR30 PCR EcoRI.rev	CTAAAGTAGCCCCTTGAATTCCGAGGCAGTAGGCA
mETS1-E1.fwd	GCGTGGCCGTTAAACACAGT	ChIP-qPCR
mETS1-E1.rev	AGGGACAGGAAACTCAGTCCAT
mETS1-E2.fwd	ACCTGGGAGAACTGTGACCC
mETS1-E2.rev	CATCACTGCGTTCCCAGCAG
mETS1-E3.fwd	GGCCTCGAAGGTGTTTCTGG
mETS1-E3.rev	GACCATGTCAGTCAGCCTGC
mETS1-C1.fwd	GCCCTCTGACTTGCTTCTCCCC
mETS1-C1.rev	GCTCTCCCGCCTCTTCTGGTAG
mETS1-C2.fwd	GAGGCAGGTACCCAAGATGTCTGC
mETS1-C2.rev	GTAGACCTGGCCTCCTGGTTT
mETS1-C3.fwd	TCAGCTCACATTTGGGCAGTCATG
mETS1-C3.rev	TCCCCACTTAAGGCTCAGGGAAC
