# Supplementary material for: Convergence of oncogenic cooperation at single-cell and single-gene levels drives leukemic transformation
Source: Nat Commun. 2021 Nov 3;12:6323. doi: 10.1038/s41467-021-26582-4 (PMC8566485; doi:10.1038/s41467-021-26582-4)
Supplement: Supplementary file 8 — Supplementary Data 6 [file 41467_2021_26582_MOESM8_ESM.xlsx]

## Sheet: Sheet1
Reagent or Resource	Source	Identifier
Antibodies			Dilution
CD117 (c-Kit)	Biolegend	Cat# 105802, RRID:AB_313211	1:200
PerCP/Cy5.5 anti-mouse B220	Biolegend	Cat# 103236, RRID:AB_893354	1:200
APC anti-mouse B220	Biolegend	Cat# 103211, RRID:AB_312996	1:200
FITC anti-mouse B220	Biolegend	Cat# 103206, RRID:AB_312991	1:200
PE anti-mouse B220	Biolegend	Cat# 103208, RRID:AB_312993	1:200
Biotin anti-mouse B220	Biolegend	Cat# 103204, RRID:AB_312989	1:200
PE anti-mouse CD150	Biolegend	Cat# 115903, RRID:AB_313682	1:200
APC anti-mouse CD150	Biolegend	Cat# 115910, RRID:AB_493460	1:200
PE/Cy7 anti-mouse CD150	Biolegend	Cat# 115913, RRID:AB_439796	1:200
FITC anti-mouse CD2	Biolegend	Cat# 100105, RRID:AB_312652	1:200
PE anti-mouse CD2	Biolegend	Cat# 100108, RRID:AB_2073690	1:200
Biotin anti-mouse CD2	Biolegend	Cat# 100104, RRID:AB_312651	1:200
PE anti-mouse CD3	Biolegend	Cat# 100205, RRID:AB_312662	1:200
FITC anti-mouse CD3	Biolegend	Cat# 100204, RRID:AB_312661	1:200
Biotin anti-mouse CD3	Biolegend	Cat# 100244, RRID:AB_2563947	1:200
Alexa Fluor 700 anti-mouse CD41	Biolegend	Cat# 133926, RRID:AB_2572130	1:200
PE/Cy7 anti-mouse CD41	Biolegend	Cat# 133916, RRID:AB_11124102	1:200
APC anti-mouse CD41	Biolegend	Cat# 133914, RRID:AB_11125581	1:200
APC anti-mouse CD45	Biolegend	Cat# 103112, RRID:AB_312977	1:200
PE/Cy7 anti-mouse CD45.1	Biolegend	Cat# 110729, RRID:AB_1134170	1:200
FITC anti-mouse CD45.1	Biolegend	Cat# 110706, RRID:AB_313495	1:200
Pacific Blue anti-mouse CD45.2	Biolegend	Cat# 109820, RRID:AB_492872	1:200
FITC anti-mouse CD5	Biolegend	Cat# 100605, RRID:AB_312734	1:200
PE anti-mouse CD5	Biolegend	Cat# 100608, RRID:AB_312737	1:200
Biotin anti-mouse CD5	Biolegend	Cat# 100603, RRID:AB_312732	1:200
FITC anti-mouse CD8	Biolegend	Cat# 100706, RRID:AB_312745	1:200
PE anti-mouse CD8	Biolegend	Cat# 100708, RRID:AB_312747	1:200
Biotin anti-mouse CD8	Biolegend	Cat# 100704, RRID:AB_312743	1:200
APC-eFluor 780 anti-mouse CD117/ c-Kit	eBioscience	Cat# 47-1171-80, RRID:AB_1272213	1:200
APC anti-mouse c-Kit	Biolegend	Cat# 105811, RRID:AB_313220	1:200
Alexa Fluor 700 anti-mouse Gr1	Biolegend	Cat# 108422, RRID:AB_2137487	1:200
PE/Cy7 anti-mouse Gr1	Biolegend	Cat# 108415, RRID:AB_313380	1:200
FITC anti-mouse Gr1	Biolegend	Cat# 108406, RRID:AB_313371	1:200
PE anti-mouse Gr1	Biolegend	Cat# 108408, RRID:AB_313373	1:200
Biotin anti-mouse Gr1	Biolegend	Cat# 108404, RRID:AB_313369	1:200
APC-eFluor 780 anti-mouse Mac1	eBioscience	Cat# 47-0112-82, RRID:AB_1603193	1:200
PE/Cy7 anti-mouse Ter119	Biolegend	Cat# 116222, RRID:AB_2281408	1:200
BV510 anti-mouse Ter119	Biolegend	Cat# 116237, RRID:AB_2561661	1:200
FITC anti-mouse Ter119	Biolegend	Cat# 116206, RRID:AB_313707	1:200
PE anti-mouse Ter119	Biolegend	Cat# 116207, RRID:AB_313708	1:200
Biotin anti-mouse Ter119	Biolegend	Cat# 116204, RRID:AB_313705	1:200
APC Annexin-V	Biolegend	Cat# 640920	1:200
ETS-1	Cell Signaling Technology	Cat# 14069, RRID:AB_2798383	1:100
Bacterial and Virus Strains
Stellar competent cells	Clontech Laboratories	Cat# 636766
Chemicals, Peptides, and Recombinant Proteins
Quizartinib (AC220)	APExBIO	Cat# A5793
Critical Commercial Assays
iScript™ reverse transcription supermix	Bio-Rad	Cat# 1708840
iTaq™ SYBR® Green supermix	Bio-Rad	Cat# 1725124
Ovation RNA-seq system	NuGEN	Cat# 0340-32
NEBNext Ultra II DNA library prep kit	New England Biolabs	Cat# E7645L
Qiagen PCR purification kit	Qiagen	Cat# 28104
KAPA HiFi HotStart DNA polymerase	KAPA Biosystems	Cat# KK2502
Oligonucleotides
PCR Primers for qPCR	This paper	Supplementary Table 5
shRNAs for knockdown	This paper	Supplementary Table 5
Recombinant DNA
MSCV-miR30-Hmga2-sh1	This paper	N/A
MSCV-miR30-Hmga2-sh2	This paper	N/A
MSCV-miR30-Gem-sh1	This paper	N/A
MSCV-miR30-Gem-sh2	This paper	N/A
MSCV-miR30-shLuc	This paper	N/A
MSCV-miR30-CPA3-sh1	This paper	N/A
MSCV-miR30-CPA3-sh2	This paper	N/A
