# Supplementary material for: Convergence of oncogenic cooperation at single-cell and single-gene levels drives leukemic transformation
Source: Nat Commun. 2021 Nov 3;12:6323. doi: 10.1038/s41467-021-26582-4 (PMC8566485; doi:10.1038/s41467-021-26582-4)
Supplement: Supplementary file 9 — Supplementary Data 7 [file 41467_2021_26582_MOESM9_ESM.xlsx]

## Sheet: Data
Datasets	Data Type	Cell Type	GEO Accession Number	Citation
scRNA-seq_WT_T1	scRNA-seq	Kit+ hematopoietic progenitors from bone marrow	GSM4711730	This paper
scRNA-seq_WT_T2	scRNA-seq	Kit+ hematopoietic progenitors from bone marrow	GSM4711731	This paper
scRNA-seq_WT_T3	scRNA-seq	Kit+ hematopoietic progenitors from bone marrow	GSM4711732	This paper
scRNA-seq_E2-KO_T1	scRNA-seq	Kit+ hematopoietic progenitors from bone marrow	GSM4711733	This paper
scRNA-seq_E2-KO_T2	scRNA-seq	Kit+ hematopoietic progenitors from bone marrow	GSM4711734	This paper
scRNA-seq_E2-KO_T3	scRNA-seq	Kit+ hematopoietic progenitors from bone marrow	GSM4711735	This paper
scRNA-seq_G12D_T1	scRNA-seq	Kit+ hematopoietic progenitors from bone marrow	GSM4711736	This paper
scRNA-seq_G12D_T2	scRNA-seq	Kit+ hematopoietic progenitors from bone marrow	GSM4711737	This paper
scRNA-seq_G12D_T3	scRNA-seq	Kit+ hematopoietic progenitors from bone marrow	GSM4711738	This paper
scRNA-seq_G12D/E2-KO_T1	scRNA-seq	Kit+ hematopoietic progenitors from bone marrow	GSM4711739	This paper
scRNA-seq_G12D/E2-KO_T2	scRNA-seq	Kit+ hematopoietic progenitors from bone marrow	GSM4711740	This paper
scRNA-seq_G12D/E2-KO_T3	scRNA-seq	Kit+ hematopoietic progenitors from bone marrow	GSM4711741	This paper
RNA-seq_LSK-WT-shLuc_rep1	RNA-seq	FACS-sorted LSK cells from bone marrow	GSM5406143	This paper
RNA-seq_LSK-WT-shLuc_rep2	RNA-seq	FACS-sorted LSK cells from bone marrow	GSM5406144	This paper
RNA-seq_LSK-WT-shGem_rep1	RNA-seq	FACS-sorted LSK cells from bone marrow	GSM5406145	This paper
RNA-seq_LSK-WT-shGem_rep2	RNA-seq	FACS-sorted LSK cells from bone marrow	GSM5406146	This paper
RNA-seq_LSK-G12D_E2-KO-shLuc_rep1	RNA-seq	FACS-sorted LSK cells from bone marrow	GSM5406147	This paper
RNA-seq_LSK-G12D_E2-KO-shLuc_rep2	RNA-seq	FACS-sorted LSK cells from bone marrow	GSM5406148	This paper
RNA-seq_LSK-G12D_E2-KO-shGem_rep1	RNA-seq	FACS-sorted LSK cells from bone marrow	GSM5406149	This paper
RNA-seq_LSK-G12D_E2-KO-shGem_rep2	RNA-seq	FACS-sorted LSK cells from bone marrow	GSM5406150	This paper
RNA-seq_LSK_WT_rep1	RNA-seq	FACS-sorted LSK cells from bone marrow	GSM3842193	Gu Z, et al. Cancer Discovery 2019
RNA-seq_LSK_WT_rep2	RNA-seq	FACS-sorted LSK cells from bone marrow	GSM3842194	Gu Z, et al. Cancer Discovery 2019
RNA-seq_LSK_WT_rep3	RNA-seq	FACS-sorted LSK cells from bone marrow	GSM3842195	Gu Z, et al. Cancer Discovery 2019
RNA-seq_LSK_G12D_rep1	RNA-seq	FACS-sorted LSK cells from bone marrow	GSM3842196	Gu Z, et al. Cancer Discovery 2019
RNA-seq_LSK_G12D_rep2	RNA-seq	FACS-sorted LSK cells from bone marrow	GSM3842197	Gu Z, et al. Cancer Discovery 2019
RNA-seq_LSK_G12D_rep3	RNA-seq	FACS-sorted LSK cells from bone marrow	GSM3842198	Gu Z, et al. Cancer Discovery 2019
RNA-seq_LSK_G12D_rep4	RNA-seq	FACS-sorted LSK cells from bone marrow	GSM3842199	Gu Z, et al. Cancer Discovery 2019
RNA-seq_LSK_G12D_Ezh2-KO_rep1	RNA-seq	FACS-sorted LSK cells from bone marrow	GSM3842203	Gu Z, et al. Cancer Discovery 2019
RNA-seq_LSK_G12D_Ezh2-KO_rep2	RNA-seq	FACS-sorted LSK cells from bone marrow	GSM3842204	Gu Z, et al. Cancer Discovery 2019
RNA-seq_LSK_G12D_Ezh2-KO_rep3	RNA-seq	FACS-sorted LSK cells from bone marrow	GSM3842205	Gu Z, et al. Cancer Discovery 2019
RNA-seq_LSK_G12D_Ezh2-KO_rep4	RNA-seq	FACS-sorted LSK cells from bone marrow	GSM3842206	Gu Z, et al. Cancer Discovery 2019
ChIP-seq_MEL_H3K27ac	ChIP-seq	Mouse erythroleukemia cell line	GSM1000142	ENCODE
ChIP-seq_MEL_H3K4me1	ChIP-seq	Mouse erythroleukemia cell line	GSM1000073	ENCODE
ChIP-seq_MEL_ETS-1	ChIP-seq	Mouse erythroleukemia cell line	GSM1003777	ENCODE
