# Supplementary material for: Convergence of oncogenic cooperation at single-cell and single-gene levels drives leukemic transformation
Source: Nat Commun. 2021 Nov 3;12:6323. doi: 10.1038/s41467-021-26582-4 (PMC8566485; doi:10.1038/s41467-021-26582-4)
Supplement: Supplementary file 11 — Source Data [file 41467_2021_26582_MOESM11_ESM.xlsx]

## Sheet: Fig. 1
Fig. 1a: Raw Data
Days of survival	WT	E2-KO	G12D	G12D/E2-KO
41				1
42				1
44				1
49				1
51				1
62				1
63				1
66				1
72				1
75				1
78				1
78				1
86				1
86				1
86				1
86				1
92				1
99				1
104				1
124				1
135				1
140				1
149				1
176				1
182				1
193				1
202				1
223				1
298			1
323			1
362			1
368		1
376			1
388			1
392			1
400	0	0	1
400	0	0	1
400	0	0	0
400	0	0	0
400	0	0	0
400	0	0	0
400	0	0	0
400	0	0	0
400	0	0	0
400	0	0	0
400	0	0
400	0	0
Fig. 1b: Raw Data
Spleen weight
	Rep1	Rep2	Rep3	Rep4	Rep5	Rep6	Rep7	Rep8	Rep9	Rep10	Rep11	Rep12	Mean	SD
WT	0.09	0.08	0.07	0.11	0.08	0.08	0.12	0.11	0.07				0.09	0.0187083
E2-KO	0.07	0.06	0.08	0.1	0.09	0.06							0.0766667	0.0163299
G12D	0.17	0.23	0.24	0.16	0.33	0.19							0.22	0.0626099
G12D/E2-KO	0.65	0.35	0.46	0.49	1.25	0.32	0.5	0.72	0.5	0.64	0.83	0.92	0.635833	0.265174
Liver weight
	Rep1	Rep2	Rep3	Rep4	Rep5	Rep6	Rep7	Rep8	Rep9	Rep10	Mean	SD
WT	1.43	1.02	1.74	1.59	1.43	1.32	1.22				1.39286	0.236764
E2-KO	1.06	1.42	1.46	1.62	1.72	1.29	1.09				1.38	0.250267
G12D	1.12	1.53	1.76	1.06	1.72	1.43	1.29				1.41571	0.275128
G12D/E2-KO	1.87	2.98	3.25	2.92	1.99	2.87	2.92	3.44	2.48	2.59	2.731	0.505315

## Sheet: Fig. 3
Fig. 3g: Raw Data
% of Myeloid Cells
	Rep1	Rep2	Rep3	Rep4	Rep5	Rep6	Mean	SD
WT	41.5281	39.6822	29.9362	27.614	26.9266	36.8902	33.7629	6.39227
E2-KO	33.9974	32.1886	33.6497	23.7994	25.7247	41.0212	31.7302	6.23414
G12D	45.2846	58.385	38.8689	36.0273	46.4935	41.0723	44.3553	7.90574
G12D/E2-KO	65.3825	53.2243	68.3208	67.1328	78.8489	59.4933	65.4004	8.66652
% of Erythroid Cells
	Rep1	Rep2	Rep3	Rep4	Rep5	Rep6	Mean	SD
WT	11.6266	14.9463	17.038	22.4971	19.0003	15.5677	16.7793	3.71673
E2-KO	10.6456	17.1162	19.5271	16.4004	20.6433	16.146	16.7464	3.48583
G12D	17.6271	15.6649	19.3761	20.0883	21.9179	18.4459	18.8534	2.14596
G12D/E2-KO	5.86827	6.17852	9.51573	5.09427	9.28189	7.3697	7.21806	1.84254
% of MkP
	Rep1	Rep2	Rep3	Rep4	Rep5	Rep6	Rep7	Mean	SD
WT	0.009936	0.017828	0.013922	0.024907	0.015691	0.031134	0.036379	0.0213996	0.00969636
E2-KO	0.012932	0.013037	0.010401	0.008692	0.0367286	0.0398276	0.021654	0.0204675	0.0128623
G12D	0.010539	0.0311057	0.015943	0.010946	0.0312972	0.0422376	0.026859	0.0241325	0.0119786
G12D/E2-KO	0.0935048	0.0987321	0.0834382	0.0418063	0.05807	0.0891441	0.14306	0.0868222	0.0321951

## Sheet:  Fig. 4
Fig.4i: Raw Data
Hmga2	Rep1	Rep2	Rep3	Rep4	Mean	SD
shLuc	0.902945	1.17505	1.04482	0.902077	1.00622	0.131026
Hmga2-sh1	0.234402	0.379384	0.0595702	0.0830915	0.189112	0.148634
Hmga2-sh2	0.157762	0.127179	0.217964	0.488287	0.247798	0.164702
Fig.4j: Raw Data
Colony	WT							E2-KO							G12D							G12D/E2-KO
Treatment	Rep1	Rep2	Rep3	Rep4	Rep5	Mean	SD	Rep1	Rep2	Rep3	Rep4	Rep5	Mean	SD	Rep1	Rep2	Rep3	Rep4	Rep5	Mean	SD	Rep1	Rep2	Rep3	Rep4	Rep5	Mean	SD
Control	79	92	109	76	100	91.2	13.9176	72	103	90	81	93	87.8	11.8195	87	95	118	100	128	105.6	16.9204	80	99	92	102	123	99.2	15.7702
AC220	76	82	79	99	107	88.6	13.6125	69	73	102	97	73	82.8	15.4337	77	58	46	51	63	59	11.9791	65	73	45	62	43	57.6	13.069
shHmga2	86	83	92	109	117	97.4	14.8762	45	72	63	47	43	54	12.8062	84	97	90	108	83	92.4	10.3586	26	46	26	43	58	39.8	13.7913
AC220+shHmga2	76	79	92	76	82	81	6.63325	23	33	43	47	34	36	9.38083	46	33	33	55	61	45.6	12.6807	2	9	8	16	4	7.8	5.4037

## Sheet:  Fig. 6
Fig.6i: Raw Data
	WT						E2-KO						G12D						G12D/E2-KO
	Rep1	Rep2	Rep3	Rep4	Mean	SD	Rep1	Rep2	Rep3	Rep4	Mean	SD	Rep1	Rep2	Rep3	Rep4	Mean	SD	Rep1	Rep2	Rep3	Rep4	Mean	SD
C1	0.009786	0.008242	0.006237	0.0018704	0.00653385	0.00343172	0.017707	0.009126	0.007101	0.010801	0.0111838	0.00460444	0.0016658	0.008168	0.008631	0.0013538	0.00495465	0.0039843	0.009481	0.009015	0.0024876	0.010928	0.0079779	0.00374973
C2	0.0013661	0.011826	0.006492	0.005835	0.00637977	0.00428593	0.018643	0.012019	0.015876	0.007418	0.013489	0.0048744	0.011724	0.010858	0.011242	0.01033	0.0110385	0.000590445	0.008353	0.0012862	0.014448	0.0020472	0.0065336	0.00615389
C3	0.0013078	0.006939	0.00836	0.008309	0.00622895	0.00334614	0.009092	0.01168	0.008506	0.010524	0.0099505	0.00143105	0.004253	0.003155	0.003256	0.005479	0.00403575	0.00108227	0.004677	0.005618	0.005041	0.004821	0.00503925	0.000413849
E1	0.024995	0.019448	0.015379	0.022805	0.0206568	0.00419329	0.022474	0.016977	0.040499	0.030885	0.0277087	0.0102673	0.012362	0.018739	0.042894	0.013514	0.0218773	0.0142833	0.023421	0.042559	0.016352	0.028238	0.0276425	0.0110778
E2	0.026147	0.041435	0.011989	0.025897	0.026367	0.0120283	0.021452	0.033087	0.028382	0.035207	0.029532	0.00609515	0.049322	0.052505	0.069769	0.0750071	0.0616508	0.0126483	0.064728	0.0673536	0.055189	0.0748254	0.065524	0.00810986
E3	0.03331	0.04759	0.021104	0.035453	0.0343642	0.0108482	0.046273	0.042204	0.035555	0.042471	0.0416258	0.00445345	0.106462	0.107861	0.084228	0.09375	0.0980753	0.0112035	0.093089	0.130467	0.10855	0.10022	0.108081	0.016206
Fig.6j: Raw Data
Ets1	Rep1	Rep2	Rep3	Rep4	Mean	SD
shLuc	0.937053	0.849622	1.18394	1.36001	1.08266	0.232873
Ets1-sh1	0.37739	0.332125	0.306775	0.26279	0.31977	0.0479176
Ets1-sh2	0.33132	0.315276	0.25961	0.396651	0.325714	0.0563979
Gem	Rep1	Rep2	Rep3	Rep4	Mean	SD
shLuc	1.01352	1.20683	0.837661	0.993911	1.01298	0.151304
Ets1-sh1	0.620303	0.517792	0.425821	0.410807	0.493681	0.0967601
Ets1-sh2	0.517718	0.548842	0.447285	0.594367	0.527053	0.0617954

## Sheet:  Fig. 7
Fig.7e: Raw Data
Apoptosis	Rep1	Rep2	Rep3	Mean	SD
shLuc	1.6	2	3.3	2.3	0.888819
Gem-sh1	6.6	7.4	5.5	6.5	0.953939
Gem-sh2	4.8	7.2	7.8	6.6	1.58745
Fig.7f: Raw Data
Cell Cycle	SubG1					G0/G1					S					G2/M
	Rep1	Rep2	Rep3	Mean	SD	Rep1	Rep2	Rep3	Mean	SD	Rep1	Rep2	Rep3	Mean	SD	Rep1	Rep2	Rep3	Mean	SD
shLuc	2.7	2.8	1.5	2.33333	0.723418	53.3	52.6	54.1	53.3333	0.750555	14.1	14.2	13.6	13.9667	0.321455	29.9	30.4	30.8	30.3667	0.450925
Gem-sh1	6.9	4.6	6.6	6.03333	1.25033	48.6	48.8	47.3	48.2333	0.814453	11.1	10.7	9.9	10.5667	0.61101	33.4	35.9	36.2	35.1667	1.53731
Gem-sh2	6.4	5.8	4.8	5.66667	0.80829	47.8	46.9	47.7	47.4667	0.493288	10.9	11.1	10.2	10.7333	0.472582	34.9	36.2	37.3	36.1333	1.20139
Fig.7g: Raw Data
Colony	1st plating							2nd plating							3rd plating
	Rep1	Rep2	Rep3	Rep4	Rep5	Mean	SD	Rep1	Rep2	Rep3	Rep4	Rep5	Mean	SD	Rep1	Rep2	Rep3	Rep4	Rep5	Mean	SD
shLuc	92	78	101	143	92	101.2	24.773	78	62	77	91	35	68.6	21.4079	147	134	91	147	116	127	23.8013
Gem-sh1	76	56	79	42	49	60.4	16.4104	36	42	31	29	21	31.8	7.85493	9	12	4	0	3	5.6	4.82701
Gem-sh2	52	75	65	32	40	52.8	17.5983	12	22	46	12	26	23.6	13.9571	1	6	2	9	13	6.2	4.96991
Fig.7i: Raw Data
Gem	Rep1	Rep2	Rep3	Rep4	Mean	SD
shLuc	1.24764	0.945111	0.942125	0.900158	1.00876	0.160572
Gem-sh1	0.184318	0.298741	0.264996	0.346363	0.273604	0.0682443
Gem-sh2	0.117736	0.196451	0.098138	0.125834	0.13454	0.0428805
Fig.7j: Raw Data
Leukemia Burden	shLuc							Gem-sh1							Gem-sh2
	Rep1	Rep2	Rep3	Rep4	Rep5	Mean	SD	Rep1	Rep2	Rep3	Rep4	Rep5	Mean	SD	Rep1	Rep2	Rep3	Rep4	Rep5	Mean	SD
PB	26.8	36.1	44.1	36	43.1	37.22	6.95032	14.2	24.5	22.8	19.6	17.9	19.8	4.0651	15.2	22.9	29.2	12.9	21.2	20.28	6.47202
BM	59.1	39.6	33.3	51.2	36.2	43.88	10.8911	21	20.3	31.9	20.8	10.4	20.88	7.60966	13.2	29.2	32.1	22.5	17.8	22.96	7.8194
SPL	59.2	31.8	27.8	32.4	45.6	39.36	12.9595	18.7	24.7	17.8	17.4	16.4	19	3.29166	9.6	32.8	21.2	22.6	22	21.64	8.22727
Fig.7k: Raw Data
Days of survival	shLuc	Gem-sh1	Gem-sh2
26	1
26	1
28	1
28	1	1
30	1		1
31	1		1
39		1	1
40		1
44		1	1
49			1
53		1
56		1
Fig.7l: Raw Data
Limiting dilution
Counter	Dose	Tested	Response	Group
1	10	5	1	shLuc
2	100	5	4	shLuc
3	1000	5	5	shLuc
4	10	5	0	Gem-sh1
5	100	5	2	Gem-sh1
6	1000	5	4	Gem-sh1
7	10	5	0	Gem-sh2
8	100	5	3	Gem-sh2
9	1000	5	4	Gem-sh2

## Sheet: Suppl. Fig. 7
Fig.S7b: Raw Data
Gem	Rep1	Rep2	Rep3	Rep4	Mean	SD
shLuc	1.10244	0.918785	0.878733	1.08512	0.996271	0.113998
Gem-sh1	0.418306	0.329395	0.451741	0.330411	0.382463	0.0622086
Gem-sh2	0.410878	0.318048	0.390885	0.421222	0.385258	0.0465427
Ets1	Rep1	Rep2	Rep3	Rep4	Mean	SD
shLuc	1.08537	0.917909	0.891644	1.03367	0.982148	0.0924244
Ets1-sh1	0.437086	0.308593	0.329709	0.426109	0.375374	0.0656439
Ets1-sh2	0.307631	0.529476	0.324922	0.367517	0.382387	0.101237
Fig.S7c: Raw Data
Apoptosis	Rep1	Rep2	Rep3	Mean	SD
shLuc	2.5	3.3	3.8	3.2	0.655744
Gem-sh1	3.2	2.8	4.4	3.46667	0.832666
Gem-sh2	1.9	2.2	3.5	2.53333	0.85049
Apoptosis	Rep1	Rep2	Rep3	Mean	SD
shLuc	1.2	1.9	2.4	1.83333	0.602771
Ets1-sh1	3.2	3.8	2.2	3.06667	0.80829
Ets1-sh2	3.3	1.9	2.2	2.46667	0.737111
Fig.S7d: Raw Data
Cell Cycle	SubG1					G0/G1					S					G2/M
	Rep1	Rep2	Rep3	Mean	SD	Rep1	Rep2	Rep3	Mean	SD	Rep1	Rep2	Rep3	Mean	SD	Rep1	Rep2	Rep3	Mean	SD
shLuc	3	2.4	1.5	2.3	0.754983	52.1	52.3	54.2	52.8667	1.15902	15.6	14.2	13.8	14.5333	0.945163	29.3	31.1	30.5	30.3	0.916515
Gem-sh1	2	4.5	1.8	2.76667	1.50444	51.9	50.8	54.2	52.3	1.73494	14.9	13.8	14.2	14.3	0.556776	31.2	30.9	29.8	30.6333	0.737111
Gem-sh2	2.9	2.7	1.3	2.3	0.87178	52.2	51.2	51.6	51.6667	0.503322	15.2	14.8	15.2	15.0667	0.23094	29.7	31.3	31.9	30.9667	1.13725
Cell Cycle	SubG1					G0/G1					S					G2/M
	Rep1	Rep2	Rep3	Mean	SD	Rep1	Rep2	Rep3	Mean	SD	Rep1	Rep2	Rep3	Mean	SD	Rep1	Rep2	Rep3	Mean	SD
shLuc	3.6	1.8	2.1	2.5	0.964365	52.6	53.8	51.2	52.5333	1.30128	14.9	14.2	14.8	14.6333	0.378594	28.9	30.2	31.9	30.3333	1.50444
Ets1-sh1	2.7	3.9	4.1	3.56667	0.757188	53.7	53.2	54.3	53.7333	0.550757	14.9	14.8	13.6	14.4333	0.723418	28.7	28.1	28	28.2667	0.378594
Ets1-sh2	3.3	3.2	3.9	3.46667	0.378594	52.6	52.4	51.6	52.2	0.52915	13.9	14.2	14.2	14.1	0.173205	30.2	30.2	30.3	30.2333	0.057735
